# Supplementary material for: Comprehensive phenomic and genomic studies of the species, Pectobacterium cacticida and proposal for reclassification as Alcorniella cacticida comb. nov
Source: Front Plant Sci. 2024 Jan 25;15:1323790. doi: 10.3389/fpls.2024.1323790 (PMC10850344; doi:10.3389/fpls.2024.1323790)
Supplement: Supplementary file 1 [file DataSheet_1.zip]

Archive with 3 entries (3 files):
- Supplementary figures.docx
- Supplementary Tables.xlsx
- Data Sheet 1 (76).ZIP
