# Supplementary material for: Comprehensive phenomic and genomic studies of the species, Pectobacterium cacticida and proposal for reclassification as Alcorniella cacticida comb. nov
Source: Front Plant Sci. 2024 Jan 25;15:1323790. doi: 10.3389/fpls.2024.1323790 (PMC10850344; doi:10.3389/fpls.2024.1323790)
Supplement: Supplementary file 1 [file DataSheet_1.zip › Supplementary Tables.xlsx]

## Sheet: Table S1
Table S1. Reference strains used in this study.
Species	Strain No.	Other Collections Designations	Isolation Source	Region	Year of Isolation
Pectobacterium actinidiae	LMG 26003	Jung KKH3; KCTC 23131; ICMP 19970T; IFB5641T	Actinidia chinensis cv. Hort16A	Korea	2008
Pectobacterium aquaticum	CFBP 8637T	A212-S19-A16	river water	France	2016
Pectobacterium aroidearum	CFBP8168T	LMG2417; NCPPB929; PDDCC1522; Dye EC4; Hayward B493	Zantedeschia aethiopica	South Africa	1959
Pectobacterium atrosepticum	CFBP1526T	NCPPB 549, ATCC 33260, CIP 105192, DSM 18077, ICMP 1526, ICPB EA155, LMG 2386, Kelman A. SR55	Solanum tuberosum	United Kingdom	1957
Pectobacterium betavasculorum	CFBP2122T	SCRI479; CFBP1539T; NCPPB 2795, ATCC 43762; CIP 105193; ICMP 4226; LMG 2466; Vitanza B. Ur7	Beta vulgaris cv. Saccharata	USA	1972
Pectobacterium brasiliense	CFBP6617T	LMG 21371; NCPPB 4609; ATCC BAA-417; IBSBF 1692; Duarte BPBB_212; De Boer S.H. Ecbr_212	Solanum tuberosum cv. Elvira	Brazil	1999
Pectobacterium carotovorum	CFBP2046T	LMG2404; NCPPB 312; ATCC 15713; CIP 82.83; DSM 30168, HAMBI 1429; ICMP 5702; Hellmers E.904	Solanum tuberosum	Denmark	1952
Pectobacterium jejuense	13-115	KCTC 92800; JCM 35940	Cucumis sativus	South Korea	2021
Pectobacterium odoriferum	CFBP1878T	LMG 5863; CIP103762; ICMP 11533; NCPPB 3839; 1177´-11	Cichorium intybus	France	1978
Pectobacterium parmentieri	CFBP8475T	RNS 08-42-1A	Solanum tuberosum	France	2008
Pectobacterium parvum	IFB5220		Solanum tuberosum	Poland	1996
Pectobacterium peruviense	IFB5232T	C32; SCRI179	Solanum tuberosum	Peru	1979
Pectobacterium polaris	NIBIO1006T	DSM 105255; NCPPB 4611	Solanum tuberosum	Norway	2010
Pectobacterium polonicum	DPMP315T	PCM3006 T; LMG 31077T	field groundwater	Poland	2016
Pectobacterium punjabense	CFBP8604T	ss95T	Solanum tuberosum	Pakistan	2017
Pectobacterium quasiaquaticum	IFB5686	CFBP 8805; LMG 32181	river stream	France	2016
Pectobacterium versatile	IFB5636T	SCRI172	Solanum tuberosum	Peru	1979
Pectobacterium wasabiae	CFBP3304T	ICMP 9121; ATCC43316; CIP 105194; DSM 18074; NCPPB 3701; SR91	Eutrema wasabi	Japan	1985
Pectobacterium zantedeschiae	IFB9009T	9MT; PCM2893; DSM105717	Zantedeschia spp.	Poland	2018
Samsonia erythrinae	CFBP5236T	DSM 16730; ICMP 13937	Erythrina sp.	Martinique	1995

## Sheet: Table S2
Table S2. ANI values comparison between A. cacticida CFBP3628T, other A. cacticida strains, S. erythrinae CFBP5236T, Musicola paradisiaca 703, Dickeya dadantii 3937 and the members of Pectobacterium genus. In brackets the % coverage is indicated
		1	2	3	4	5	6	7	8	9	10	11	12	13	14	15	16	17	18	19	20	21	22	23	24	25	26	27	28	29
1	Alcornicolla cacticida IFB5363=CFBP3628	*	100.00 [99.70]	98.89 [90.74]	98.30 [88.93]	97.54 [83.78]	82.82 [68.30]	82.98 [66.41]	82.62 [71.47]	83.66 [69.23]	82.81 [65.73]	83.16 [69.21]	83.16 [68.55]	83.11 [67.63]	82.35 [64.11]	83.32 [69.34]	83.07 [67.84]	82.51 [68.39]	83.12 [64.39]	82.64 [70.19]	83.05 [69.24]	82.68 [68.66]	82.42 [66.98]	83.09 [65.41]	83.08 [69.22]	82.46 [67.31]	82.71 [69.75]	80.38 [63.74]	74.22 [53.91]	73.67 [50.23]
2	Alcornicolla cacticida IFB5356	99.99 [99.69]	*	98.89 [90.56]	98.31 [88.94]	97.59 [83.60]	82.78 [68.04]	83.01 [66.44]	82.67 [71.21]	83.64 [69.24]	82.81 [65.63]	83.15 [69.08]	83.15 [68.44]	83.13 [67.14]	82.34 [64.10]	83.31 [69.26]	83.10 [67.35]	82.47 [68.26]	83.14 [64.45]	82.66 [70.30]	83.01 [69.16]	82.65 [68.61]	82.48 [66.69]	83.16 [65.29]	83.10 [68.99]	82.45 [67.04]	82.71 [69.49]	80.50 [62.86]	74.32 [52.80]	73.71 [49.99]
3	Alcornicolla cacticida IFB5366	98.94 [91.04]	98.94 [91.03]	*	98.45 [89.45]	97.41 [83.79]	82.66 [67.26]	82.82 [64.31]	82.47 [68.66]	83.55 [69.08]	82.54 [65.02]	83.02 [68.13]	83.12 [68.14]	82.83 [66.39]	82.24 [64.10]	82.94 [67.80]	82.95 [66.84]	82.23 [67.27]	83.02 [64.34]	82.48 [68.56]	82.91 [68.44]	82.37 [66.76]	82.32 [65.72]	82.95 [65.71]	83.01 [68.60]	82.17 [66.91]	82.51 [68.91]	80.24 [63.41]	73.98 [52.49]	73.48 [49.93]
4	Alcornicolla cacticida IFB53561	98.37 [88.71]	98.37 [88.66]	98.56 [88.69]	*	97.61 [82.36]	82.83 [67.87]	82.66 [64.70]	82.61 [69.26]	83.73 [68.90]	82.45 [65.12]	83.34 [68.88]	83.13 [68.06]	82.93 [66.43]	82.40 [63.89]	83.14 [68.69]	82.86 [66.81]	82.33 [67.41]	82.97 [63.87]	82.48 [68.26]	83.00 [68.59]	82.44 [66.72]	82.35 [66.25]	83.14 [64.54]	83.09 [68.00]	82.36 [66.81]	82.59 [68.73]	80.41 [63.23]	73.90 [53.13]	73.41 [49.31]
5	Alcornicolla cacticida IFB5353	97.62 [79.59]	97.63 [79.57]	97.38 [80.05]	97.51 [79.29]	*	82.60 [56.43]	82.67 [60.85]	82.37 [55.64]	83.25 [58.06]	82.49 [56.19]	83.16 [56.27]	82.66 [57.99]	82.80 [56.09]	82.12 [61.98]	82.64 [55.68]	82.70 [55.86]	82.24 [63.87]	82.76 [57.25]	82.32 [58.11]	82.90 [56.49]	82.29 [57.00]	82.15 [56.98]	82.76 [60.11]	82.76 [56.03]	82.30 [65.12]	82.25 [55.94]	80.43 [63.93]	74.12 [44.79]	73.49 [43.86]
6	Pectobacterium actinidiae ICMP19972	82.57 [58.24]	82.57 [58.25]	82.44 [57.22]	82.52 [57.97]	82.60 [56.43]	*	91.24 [68.62]	88.58 [77.41]	89.09 [79.73]	88.25 [76.21]	90.79 [82.01]	92.54 [79.66]	89.22 [75.89]	87.64 [66.61]	91.13 [80.26]	92.02 [78.88]	87.65 [72.18]	90.95 [71.51]	88.66 [77.19]	91.08 [78.15]	88.74 [76.11]	87.87 [74.35]	90.78 [69.61]	92.27 [80.16]	87.74 [71.49]	88.05 [78.73]	83.76 [62.11]	74.95 [51.04]	74.26 [45.92]
7	Pectobacterium aquaticum A212-S19-A16	82.95 [61.35]	82.95 [61.35]	82.86 [59.39]	82.63 [60.10]	82.67 [60.85]	91.52 [74.35]	*	89.08 [74.69]	89.85 [75.57]	88.79 [71.13]	92.79 [75.88]	93.66 [77.34]	89.47 [74.29]	87.84 [66.71]	92.78 [76.20]	92.91 [76.73]	88.32 [71.94]	92.85 [72.83]	89.27 [75.96]	93.19 [75.95]	89.38 [75.08]	88.51 [73.03]	95.26 [81.35]	93.88 [77.00]	88.29 [70.65]	88.67 [74.43]	84.30 [62.86]	75.59 [52.59]	74.74 [49.12]
8	Pectobacterium atrosepticum CFBP1526	82.37 [60.63]	82.37 [60.62]	82.22 [58.05]	82.26 [59.15]	82.37 [55.64]	88.74 [76.45]	88.86 [68.29]	*	88.58 [76.77]	91.38 [74.24]	89.16 [78.77]	89.33 [76.56]	88.05 [73.56]	87.10 [64.67]	89.13 [79.84]	89.09 [76.56]	89.41 [73.57]	89.20 [70.53]	93.53 [84.55]	89.23 [77.82]	89.14 [75.85]	89.14 [75.01]	88.81 [69.45]	89.38 [79.48]	89.62 [73.14]	90.87 [78.49]	83.51 [62.05]	74.64 [52.07]	73.92 [46.52]
9	Pectobacterium aroidearum C1	83.55 [59.58]	83.55 [59.58]	83.51 [59.66]	83.48 [59.92]	83.25 [58.06]	89.27 [80.12]	89.74 [70.09]	88.61 [78.46]	*	88.50 [72.29]	90.24 [82.19]	89.91 [82.77]	90.72 [80.34]	87.60 [67.82]	90.14 [82.05]	89.63 [79.38]	88.07 [75.28]	89.78 [74.79]	88.74 [81.14]	90.06 [81.48]	88.49 [78.78]	88.34 [79.11]	89.73 [73.01]	89.81 [82.90]	87.98 [74.72]	88.90 [85.10]	84.21 [63.30]	75.18 [52.81]	74.46 [48.24]
10	Pectobacterium betavasculorum NCPPB2795	82.66 [57.97]	82.67 [57.98]	82.55 [57.28]	82.25 [57.80]	82.49 [56.19]	88.47 [78.73]	88.71 [67.87]	91.49 [77.63]	88.51 [74.37]	*	88.90 [76.57]	88.97 [74.24]	87.80 [72.38]	86.94 [65.81]	88.88 [75.86]	88.63 [75.19]	88.60 [72.02]	88.92 [70.08]	91.72 [75.37]	89.07 [75.87]	88.70 [71.77]	88.69 [71.77]	88.65 [69.27]	88.86 [76.74]	88.85 [70.62]	90.89 [75.93]	83.47 [63.74]	74.91 [51.26]	74.18 [46.73]
11	Pectobacterium brasiliense LMG21371	83.09 [59.38]	83.09 [59.40]	82.96 [58.25]	83.20 [59.38]	83.16 [56.27]	90.85 [82.76]	92.49 [70.33]	89.11 [80.62]	90.17 [81.91]	88.72 [74.58]	*	92.68 [81.94]	89.67 [76.70]	87.58 [66.91]	94.17 [85.02]	91.60 [80.55]	88.33 [74.50]	92.98 [74.60]	89.15 [79.55]	93.48 [82.51]	88.91 [77.19]	88.56 [76.77]	93.39 [72.77]	92.33 [82.66]	88.25 [74.20]	88.75 [80.74]	84.15 [62.95]	75.15 [52.52]	74.17 [47.06]
12	Pectobacterium carotovorum NCPPB312	82.94 [59.34]	82.94 [59.34]	82.93 [59.33]	82.89 [59.41]	82.66 [57.99]	92.68 [80.94]	93.39 [72.38]	89.33 [78.96]	89.91 [83.29]	88.79 [72.97]	92.78 [83.06]	*	89.87 [78.60]	87.87 [68.09]	93.31 [84.61]	94.80 [83.42]	88.29 [74.53]	92.95 [76.72]	89.42 [81.13]	93.20 [83.70]	89.92 [79.00]	88.63 [77.77]	92.43 [74.25]	95.21 [86.82]	88.49 [74.59]	88.83 [81.41]	84.15 [63.07]	75.14 [52.00]	74.22 [47.57]
13	Pectobacterium colocasium LJ1	83.03 [57.42]	83.03 [57.48]	82.92 [56.62]	82.84 [56.99]	82.80 [56.09]	89.28 [75.34]	89.35 [68.19]	87.99 [74.18]	90.62 [79.63]	87.60 [69.67]	89.71 [76.13]	89.83 [77.11]	*	87.50 [64.91]	89.92 [76.92]	89.52 [75.72]	87.46 [69.99]	89.47 [71.10]	87.97 [74.88]	89.76 [75.79]	88.15 [74.21]	87.63 [72.82]	89.33 [69.79]	89.70 [76.97]	87.45 [69.60]	87.90 [78.62]	83.79 [59.95]	75.30 [49.69]	74.58 [46.86]
14	Pectobacterium fontis M022	82.22 [64.05]	82.22 [64.06]	82.21 [63.92]	82.18 [64.07]	82.12 [61.98]	87.94 [77.18]	87.76 [71.60]	87.32 [75.73]	87.67 [78.04]	86.92 [74.14]	87.75 [77.11]	88.09 [77.22]	87.76 [75.40]	*	87.98 [76.79]	88.04 [76.58]	86.63 [77.33]	87.92 [72.77]	87.30 [75.09]	87.93 [76.40]	87.34 [76.53]	86.84 [74.85]	87.71 [73.94]	88.05 [78.07]	86.70 [75.82]	87.03 [77.40]	83.29 [66.96]	75.30 [55.43]	74.55 [51.08]
15	Pectobacterium jejuense 31-115	82.98 [57.41]	82.97 [57.44]	82.74 [55.91]	82.63 [57.44]	82.64 [55.68]	91.11 [77.47]	92.42 [68.10]	88.94 [78.14]	90.04 [78.49]	88.68 [70.53]	94.02 [81.20]	93.20 [79.71]	89.88 [74.13]	87.67 [63.82]	*	92.03 [76.73]	88.25 [71.52]	93.77 [72.67]	89.02 [77.97]	94.56 [81.68]	89.13 [75.45]	88.38 [73.95]	92.82 [69.61]	92.81 [80.29]	88.39 [72.63]	88.64 [77.86]	84.02 [59.61]	74.97 [50.45]	74.19 [45.09]
16	Pectobacterium odoriferum Q142	82.69 [56.29]	82.69 [56.29]	82.60 [55.16]	82.47 [55.29]	82.70 [55.86]	92.13 [75.81]	92.69 [67.97]	89.04 [74.76]	89.48 [75.95]	88.50 [70.17]	91.84 [76.26]	94.74 [78.90]	89.48 [73.20]	87.80 [63.22]	92.25 [76.44]	*	88.13 [70.00]	92.40 [70.98]	89.14 [75.22]	92.29 [75.81]	89.49 [72.71]	88.40 [70.68]	91.86 [68.58]	94.56 [80.24]	88.09 [69.39]	88.47 [76.55]	84.04 [58.50]	75.25 [49.00]	74.09 [43.93]
17	Pectobacterium parmentieri RNS08-42.1A	82.31 [57.56]	82.31 [57.56]	82.11 [56.86]	82.09 [57.01]	82.11 [56.01]	87.73 [70.32]	88.08 [65.21]	89.45 [73.09]	88.02 [73.35]	88.45 [68.29]	88.27 [72.67]	88.29 [71.42]	87.42 [68.75]	86.47 [65.12]	88.26 [72.56]	88.18 [70.88]	*	88.37 [68.07]	89.46 [73.10]	88.33 [73.87]	90.61 [75.01]	91.15 [74.43]	88.07 [66.52]	88.45 [74.27]	93.63 [83.51]	88.79 [73.97]	83.35 [59.83]	74.94 [49.62]	74.05 [46.38]
18	Pectobacterium parvum s0416	83.11 [56.69]	83.11 [56.70]	83.03 [56.67]	82.92 [56.67]	82.76 [57.25]	91.21 [73.85]	92.83 [68.98]	89.24 [74.31]	89.88 [76.86]	88.81 [70.29]	93.11 [76.56]	93.04 [77.94]	89.54 [74.25]	87.90 [64.95]	93.97 [78.00]	92.53 [76.46]	88.39 [72.23]	*	89.36 [75.68]	95.65 [79.38]	89.21 [73.47]	88.64 [73.71]	92.80 [70.02]	93.54 [78.20]	88.50 [71.83]	88.75 [75.31]	84.24 [60.80]	75.43 [51.03]	74.48 [47.18]
19	Pectobacterium peruviense IFB5232	82.42 [60.92]	82.41 [60.91]	82.33 [59.43]	82.22 [59.50]	82.32 [58.11]	88.64 [78.86]	89.02 [71.10]	93.53 [87.06]	88.65 [81.82]	91.55 [74.08]	89.08 [80.47]	89.30 [81.31]	88.03 [76.34]	87.01 [66.03]	89.13 [82.09]	89.16 [79.79]	89.45 [76.05]	89.20 [74.27]	*	89.24 [81.29]	89.17 [79.65]	89.24 [79.09]	88.92 [72.48]	89.27 [82.73]	89.59 [75.08]	91.14 [82.82]	83.68 [63.62]	74.76 [52.69]	73.84 [47.61]
20	Pectobacterium polaris 1006	82.87 [57.78]	82.86 [57.80]	82.75 [57.44]	82.72 [57.65]	82.90 [56.49]	91.26 [76.43]	92.95 [68.44]	89.25 [76.74]	90.04 [78.88]	88.99 [71.40]	93.62 [79.65]	93.13 [80.36]	89.75 [74.41]	87.76 [64.74]	94.62 [82.80]	92.39 [77.14]	88.33 [73.67]	95.48 [75.12]	89.28 [77.95]	*	89.26 [74.99]	88.68 [73.73]	92.93 [69.66]	93.55 [83.04]	88.41 [73.45]	88.77 [76.52]	84.03 [60.62]	75.43 [52.24]	74.41 [46.93]
21	Pectobacterium polonicum DPMP315	82.38 [58.85]	82.38 [58.85]	82.29 [57.22]	82.14 [57.60]	82.29 [57.00]	88.79 [76.80]	89.07 [69.51]	89.14 [77.08]	88.46 [78.60]	88.49 [69.93]	88.91 [77.50]	89.89 [78.01]	88.12 [74.83]	87.06 [66.57]	89.11 [79.06]	89.50 [75.87]	90.65 [76.78]	89.03 [71.55]	89.20 [78.62]	89.13 [77.29]	*	93.61 [82.17]	88.91 [69.23]	89.80 [80.05]	90.52 [78.06]	88.83 [78.82]	83.55 [61.18]	74.80 [50.76]	74.06 [47.02]
22	Pectobacterium punjabense RNS08-28a	82.26 [58.91]	82.26 [58.92]	82.25 [58.20]	82.15 [58.87]	82.15 [56.98]	87.93 [77.29]	88.37 [69.77]	89.18 [78.79]	88.39 [81.37]	88.62 [72.11]	88.57 [79.48]	88.62 [79.68]	87.68 [75.85]	86.68 [67.33]	88.53 [79.55]	88.43 [76.56]	91.16 [78.93]	88.45 [74.06]	89.34 [80.47]	88.68 [78.44]	93.64 [84.72]	*	88.49 [71.34]	88.56 [79.55]	90.81 [78.43]	88.83 [80.81]	83.34 [62.40]	74.51 [51.71]	73.97 [48.24]
23	Pectobacterium quasiaquaticum A398-S21-F17	83.09 [62.91]	83.09 [62.92]	82.98 [62.74]	83.00 [62.60]	82.76 [60.11]	91.02 [78.21]	95.44 [83.93]	89.12 [78.34]	89.93 [81.30]	88.76 [75.24]	93.67 [81.30]	92.69 [81.68]	89.51 [77.97]	87.65 [71.52]	93.23 [80.71]	92.17 [80.18]	88.32 [76.04]	92.88 [76.06]	89.20 [79.89]	93.25 [79.99]	89.18 [77.32]	88.70 [77.33]	*	92.80 [81.62]	88.39 [75.79]	88.70 [79.16]	84.25 [65.60]	75.45 [54.89]	74.68 [51.10]
24	Pectobacterium versatile SCC1	83.00 [57.98]	82.99 [57.98]	82.89 [57.23]	82.81 [57.21]	82.76 [56.03]	92.50 [78.09]	93.63 [69.55]	89.34 [78.90]	89.80 [80.62]	88.85 [72.39]	92.36 [80.64]	95.21 [83.75]	89.76 [75.66]	87.90 [65.78]	92.91 [81.85]	94.72 [81.26]	88.50 [74.13]	93.41 [74.00]	89.26 [79.78]	93.57 [83.45]	89.87 [78.30]	88.60 [75.04]	92.50 [71.15]	*	88.51 [73.53]	88.73 [78.95]	84.15 [60.92]	75.16 [51.53]	74.35 [47.40]
25	Pectobacterium wasabiae NCPPB3701	82.21 [55.88]	82.21 [55.92]	82.00 [55.78]	82.04 [55.80]	82.18 [56.58]	87.87 [69.21]	88.05 [63.22]	89.60 [72.24]	87.93 [71.99]	88.68 [66.33]	88.25 [71.73]	88.49 [71.04]	87.44 [68.01]	86.57 [63.47]	88.45 [72.93]	88.22 [69.83]	93.70 [82.92]	88.37 [67.40]	89.62 [71.78]	88.38 [72.78]	90.53 [75.37]	90.83 [73.43]	88.17 [65.36]	88.53 [72.97]	*	88.83 [74.21]	83.32 [58.68]	74.87 [48.87]	74.01 [45.38]
26	Pectobacterium zantedeschiae 9M	82.37 [57.40]	82.37 [57.40]	82.25 [56.94]	82.27 [56.86]	82.25 [55.94]	88.14 [75.91]	88.37 [66.06]	90.83 [76.59]	88.78 [81.59]	90.76 [70.58]	88.68 [76.79]	88.70 [77.41]	87.79 [76.19]	86.71 [64.69]	88.58 [78.21]	88.49 [76.18]	88.72 [72.90]	88.55 [69.99]	91.06 [78.38]	88.56 [75.94]	88.69 [75.61]	88.75 [74.99]	88.38 [67.89]	88.63 [77.72]	88.77 [73.66]	*	83.38 [60.38]	74.50 [49.77]	73.79 [45.24]
27	Samsonia erithirinae CFBP5236	80.38 [66.44]	80.37 [66.45]	80.39 [66.28]	80.42 [66.97]	80.43 [63.93]	84.13 [77.11]	84.38 [71.48]	83.86 [77.57]	84.39 [77.41]	83.67 [76.03]	84.44 [77.79]	84.45 [76.69]	84.19 [74.13]	83.41 [70.67]	84.32 [76.57]	84.29 [75.94]	83.54 [75.03]	84.24 [72.42]	83.94 [77.14]	84.31 [76.19]	83.82 [75.40]	83.60 [74.24]	84.30 [72.02]	84.28 [77.29]	83.60 [74.07]	83.71 [77.21]	*	75.48 [57.47]	74.45 [54.25]
28	Dickeya dadantii 3937	74.04 [45.65]	74.04 [45.63]	73.93 [45.41]	73.83 [45.43]	74.12 [44.79]	75.02 [50.56]	75.32 [48.39]	74.70 [52.23]	75.09 [51.77]	74.93 [49.20]	75.19 [51.89]	75.17 [51.57]	75.20 [49.85]	75.20 [48.02]	75.16 [51.77]	75.34 [50.64]	74.81 [50.52]	75.32 [48.81]	74.69 [52.17]	75.29 [52.85]	74.82 [50.41]	74.62 [49.92]	75.30 [48.63]	75.05 [52.36]	74.81 [50.28]	74.57 [51.63]	75.37 [46.89]	*	79.23 [60.19]
29	Musicola paradisiaca 703	73.44 [44.79]	73.45 [44.76]	73.48 [44.76]	73.38 [44.20]	73.49 [43.86]	74.20 [48.52]	74.46 [47.06]	73.99 [49.20]	74.38 [49.56]	74.18 [47.91]	74.29 [48.98]	74.26 [49.58]	74.50 [49.17]	74.49 [46.58]	74.29 [49.03]	74.28 [48.17]	74.08 [48.88]	74.34 [47.73]	73.96 [49.28]	74.38 [49.65]	74.18 [48.69]	74.00 [48.89]	74.40 [47.97]	74.29 [50.65]	73.99 [48.65]	73.86 [49.42]	74.45 [45.82]	79.16 [62.77]	*

## Sheet: Table S3
Table S3. Statistics of the de novo assembly genomes of A. cacticida. Statistics for 477 genomes of Pectobacterium spp. Available in GenBank dtatabase and the genome of S. erythrinae were included for comparison. Data according to Genbank database.
Organism/Future	Alcorniella cacticida					Samsonia erythrinae	Pectobacterium spp.
	IFB5353	IFB5366	IFB5361	IFB5356	CFBP3628 T	CFBP5236 T
	LUCK00000000	JASITJ000000000	JASITK000000000	CP125967	CP133656	JAWIZJ000000000
Genome size (bp)	4367321	4170468	4189934	4116748	4116584	3879740	3884778-6460514
GC content (%)	51.10	50.95	50.89	50.97	50.97	52.86	50.3-52.3
Genes total	4020	3887	3879	3740	3736	3523	3464-5475
CDS total	3939	3786	3704	3636	3632	3444	3497- 4846
RNA genes total	81	101	71	104	104	74	45-176
Contigs	56	72	71	1	1	29	1-741
N50	104684	124134	219116	4116584	4116584	269614	37002-5303871
L50	13	10	8	1	1	4	NA
CRISPR	2	2	1	2	2	1	1-6
NA - not aplicable

## Sheet: Table S4
Table S4. Functional category defined by KEGG Orthology system for the result of BlastKOALA analysis performed on proteins unique for A. cacticida strains based on translation from annotated coding regions.
Functional category	Number of annotated proteins
Protein families: Signalling and cellular processes	55
Environmental Information Processing	25
Cellular Processes	24
Amino acid metabolism	18
Protein families: Genetic information processing	16
Unclassified: metabolism	14
Unclassified	11
Unclassified: genetic information processing	8
Carbohydrate metabolism	7
Lipid metabolism	4
Metabolism of terpenoids and polyketides	4
Nucleotide metabolism	4
Protein families: metabolism	3
Unclassified: signalling and cellular processes	2
Xenobiotics degradation and metabolism	1
Glycan biosynthesis and metabolism	1
Genetic information processing	1
Metabolism of other amino acids	1
Human diseases	1
Energy metabolism	1
Metabolism of cofactors and vitamins	1

## Sheet: Table S5
Table S5. Proteins unique for A. cacticida strains that were annotated with KOALABlast.
Gene	KO	Definition
Gene2077	K12240	pchF; L-cysteine---[L-cysteinyl-carrier protein] ligase PchF [EC:6.2.1.69]
Gene693	K07263	pqqL; zinc protease [EC:3.4.24.-]
Gene692	K16088	TC.FEV.OM1, fhuE, fpvA, fptA; outer-membrane receptor for ferric coprogen and ferric-rhodotorulic acid
Gene1187	K08351	bisC; biotin
Gene1375	K16087	TC.FEV.OM3, tbpA, hemR, lbpA, hpuB, bhuR, hugA, hmbR; hemoglobin protein
Gene2452	K02014	TC.FEV.OM; iron complex outermembrane recepter protein
Gene2084	K02014	TC.FEV.OM; iron complex outermembrane recepter protein
Gene2007	K12541	lapB; ATP-binding cassette, subfamily C, bacterial LapB
Gene3367	K02014	TC.FEV.OM; iron complex outermembrane recepter protein
Gene3274	K02014	TC.FEV.OM; iron complex outermembrane recepter protein
Gene2161	K16089	TC.FEV.OM2, cirA, cfrA, hmuR; outer membrane receptor for ferrienterochelin and colicins
Gene422	K06978	uncharacterized protein
Gene3272	K23228	fhuB; ferric hydroxamate transport system permease protein
Gene687	K02471	bacA, bclA; vitamin B12
Gene2089	K14698	irtA, ybtP; ATP-binding cassette, subfamily B, bacterial IrtA
Gene2090	K14699	irtB, ybtQ; ATP-binding cassette, subfamily B, bacterial IrtB
Gene1233	K02053	ABC.SP.P; putative spermidine
Gene1233	K02054	ABC.SP.P1; putative spermidine
Gene377	K01198	xynB; xylan 1,4-beta-xylosidase [EC:3.2.1.37]
Gene3273	K06159	yojI; multidrug
Gene2878	K02035	ABC.PE.S; peptide
Gene3047	K02035	ABC.PE.S; peptide
Gene3187	K00558	DNMT1, dcm; DNA (cytosine-5)-methyltransferase 1 [EC:2.1.1.37]
Gene1692	K16210	togT, rhiT; oligogalacturonide transporter
Gene189	K02035	ABC.PE.S; peptide
Gene504	K10441	rbsA; ribose transport system ATP-binding protein [EC:7.5.2.7]
Gene2217	K02406	fliC, hag; flagellin
Gene2467	K16210	togT, rhiT; oligogalacturonide transporter
Gene1134	K01755	argH, ASL; argininosuccinate lyase [EC:4.3.2.1]
Gene2971	K00986	ltrA; RNA-directed DNA polymerase [EC:2.7.7.49]
Gene2085	K02035	ABC.PE.S; peptide
Gene2088	K02031	ddpD; peptide
Gene2088	K02032	ddpF; peptide
Gene2216	K02407	fliD; flagellar hook-associated protein 2
Gene1226	K06015	E3.5.1.81; N-acyl-D-amino-acid deacylase [EC:3.5.1.81]
Gene2716	K00864	glpK, GK; glycerol kinase [EC:2.7.1.30]
Gene2008	K12543	lapE; outer membrane protein, adhesin transport system
Gene2712	K00111	glpA, glpD; glycerol-3-phosphate dehydrogenase [EC:1.1.5.3]
Gene3452	K00135	gabD; succinate-semialdehyde dehydrogenase
Gene386	K02757	bglF, bglP; beta-glucoside PTS system EIICBA component [EC:2.7.1.-]
Gene2314	K03457	TC.NCS1; nucleobase:cation symporter-1, NCS1 family
Gene378	K03292	TC.GPH; glycoside
Gene3399	K02314	dnaB; replicative DNA helicase [EC:5.6.2.3]
Gene2313	K12960	mtaD; 5-methylthioadenosine
Gene1919	K00558	DNMT1, dcm; DNA (cytosine-5)-methyltransferase 1 [EC:2.1.1.37]
Gene2871	K03535	gudP; MFS transporter, ACS family, glucarate transporter
Gene2468	K01730	ogl; oligogalacturonide lyase [EC:4.2.2.6]
Gene2852	K00986	ltrA; RNA-directed DNA polymerase [EC:2.7.7.49]
Gene2082	K04781	mbtI, irp9, ybtS; salicylate synthetase [EC:5.4.4.2 4.2.99.21]
Gene3379	K09015	sufD; Fe-S cluster assembly protein SufD
Gene917	K25271	tynA; tyramine oxidase subunit A [EC:1.4.3.-]
Gene3509	K08191	exuT; MFS transporter, ACS family, hexuronate transporter
Gene1691	K16140	uidC, gusC; putative glucuronide porin
Gene3640	K18101	rhlB; rhamnosyltransferase subunit B [EC:2.4.1.-]
Gene2832	K00812	aspB; aspartate aminotransferase [EC:2.6.1.1]
Gene2829	K10974	codB; cytosine permease
Gene2715	K04023	eutH; ethanolamine transporter
Gene2502	K06016	pydC; beta-ureidopropionase
Gene3385	K03593	mrp, NUBPL; ATP-binding protein involved in chromosome partitioning
Gene1353	K00986	ltrA; RNA-directed DNA polymerase [EC:2.7.7.49]
Gene2891	K11959	urtA; urea transport system substrate-binding protein
Gene736	K00852	rbsK, RBKS; ribokinase [EC:2.7.1.15]
Gene2795	K03449	MFS.CP; MFS transporter, CP family, cyanate transporter
Gene1046	K12661	LRA3, rhmD; L-rhamnonate dehydratase [EC:4.2.1.90]
Gene1729	K01753	dsdA; D-serine dehydratase [EC:4.3.1.18]
Gene2835	K01271	pepQ; Xaa-Pro dipeptidase [EC:3.4.13.9]
Gene2885	K01999	livK; branched-chain amino acid transport system substrate-binding protein
Gene3418	K18295	mexC; membrane fusion protein, multidrug efflux system
Gene1475	K01438	argE; acetylornithine deacetylase [EC:3.5.1.16]
Gene2585	K01999	livK; branched-chain amino acid transport system substrate-binding protein
Gene915	K25272	tynB; tyramine oxidase subunit B [EC:1.4.3.-]
Gene3401	K03496	parA, soj; chromosome partitioning protein
Gene3460	K00817	hisC; histidinol-phosphate aminotransferase [EC:2.6.1.9]
Gene417	K00817	hisC; histidinol-phosphate aminotransferase [EC:2.6.1.9]
Gene2836	K19802	ycjG, ykfB; L-Ala-D
Gene2833	K01937	pyrG, CTPS; CTP synthase [EC:6.3.4.2]
Gene2080	K12241	pchG; pyochelin biosynthesis protein PchG
Gene577	K07486	transposase
Gene2889	K11961	urtC; urea transport system permease protein
Gene1219	K15532	yteR, yesR; unsaturated rhamnogalacturonyl hydrolase [EC:3.2.1.172]
Gene505	K10439	rbsB; ribose transport system substrate-binding protein
Gene2583	K01998	livM; branched-chain amino acid transport system permease protein
Gene1234	K02055	ABC.SP.S; putative spermidine
Gene2721	K02051	ABC.SN.S; NitT
Gene3250	K07481	transposase, IS5 family
Gene334	K10954	zot; zona occludens toxin
Gene733	K07048	PTER, php; phosphotriesterase-related protein
Gene506	K10440	rbsC; ribose transport system permease protein
Gene3044	K02031	ddpD; peptide
Gene2072	K00874	kdgK; 2-dehydro-3-deoxygluconokinase [EC:2.7.1.45]
Gene196	K01505	E3.5.99.7; 1-aminocyclopropane-1-carboxylate deaminase [EC:3.5.99.7]
Gene3046	K02033	ABC.PE.P; peptide
Gene686	K07165	fecR; transmembrane sensor
Gene1232	K02052	ABC.SP.A; putative spermidine
Gene2886	K01426	E3.5.1.4, amiE; amidase [EC:3.5.1.4]
Gene3455	K02051	ABC.SN.S; NitT
Gene192	K02031	ddpD; peptide
Gene3300	K00344	qor, CRYZ; NADPH:quinone reductase [EC:1.6.5.5]
Gene734	K09936	TC.BAT2; bacterial
Gene1482	K01480	speB; agmatinase [EC:3.5.3.11]
Gene3402	K03497	parB, spo0J; ParB family transcriptional regulator, chromosome partitioning protein
Gene1847	K12255	gbuA; guanidinobutyrase [EC:3.5.3.7]
Gene248	K21053	ade; adenine deaminase [EC:3.5.4.2]
Gene3043	K02032	ddpF; peptide
Gene2086	K02033	ABC.PE.P; peptide
Gene1228	K01714	dapA; 4-hydroxy-tetrahydrodipicolinate synthase [EC:4.3.3.7]
Gene1841	K12972	ghrA; glyoxylate
Gene2719	K21699	bauR; LysR family transcriptional regulator, transcriptional activator for bauABCD operon
Gene2834	K01714	dapA; 4-hydroxy-tetrahydrodipicolinate synthase [EC:4.3.3.7]
Gene2876	K21645	hypT, qseD; LysR family transcriptional regulator, hypochlorite-specific transcription factor HypT
Gene190	K02033	ABC.PE.P; peptide
Gene3222	K22399	TRIP13; pachytene checkpoint protein 2
Gene1848	K21699	bauR; LysR family transcriptional regulator, transcriptional activator for bauABCD operon
Gene3045	K02034	ABC.PE.P1; peptide
Gene3271	K23227	fhuD; ferric hydroxamate transport system substrate-binding protein
Gene3365	K02077	ABC.ZM.S; zinc
Gene191	K02034	ABC.PE.P1; peptide
Gene2584	K01997	livH; branched-chain amino acid transport system permease protein
Gene1840	K05786	rarD; chloramphenicol-sensitive protein RarD
Gene1139	K02030	ABC.PA.S; polar amino acid transport system substrate-binding protein
Gene3142	K00020	HIBADH, mmsB; 3-hydroxyisobutyrate dehydrogenase [EC:1.1.1.31]
Gene193	K02032	ddpF; peptide
Gene2890	K11960	urtB; urea transport system permease protein
Gene3456	K02050	ABC.SN.P; NitT
Gene2498	K02030	ABC.PA.S; polar amino acid transport system substrate-binding protein
Gene2517	K09967	uncharacterized protein
Gene2909	K02030	ABC.PA.S; polar amino acid transport system substrate-binding protein
Gene3641	K18100	rhlA; rhamnosyltransferase subunit A [EC:2.4.1.-]
Gene2520	K02030	ABC.PA.S; polar amino acid transport system substrate-binding protein
Gene2501	K02028	ABC.PA.A; polar amino acid transport system ATP-binding protein [EC:7.4.2.1]
Gene2839	K02030	ABC.PA.S; polar amino acid transport system substrate-binding protein
Gene691	K03832	tonB; periplasmic protein TonB
Gene1844	K02030	ABC.PA.S; polar amino acid transport system substrate-binding protein
Gene1726	K02028	ABC.PA.A; polar amino acid transport system ATP-binding protein [EC:7.4.2.1]
Gene1874	K06889	uncharacterized protein
Gene3457	K02049	ABC.SN.A; NitT
Gene1019	K00675	nhoA; N-hydroxyarylamine O-acetyltransferase [EC:2.3.1.118]
Gene1227	K00059	fabG, OAR1; 3-oxoacyl-[acyl-carrier protein] reductase [EC:1.1.1.100]
Gene1481	K02030	ABC.PA.S; polar amino acid transport system substrate-binding protein
Gene2582	K01995	livG; branched-chain amino acid transport system ATP-binding protein
Gene1235	K07160	pxpA; 5-oxoprolinase (ATP-hydrolysing) subunit A [EC:3.5.2.9]
Gene613	K02050	ABC.SN.P; NitT
Gene2724	K13637	uxuR; GntR family transcriptional regulator, uxu operon transcriptional repressor
Gene3270	K10829	fhuC; ferric hydroxamate transport system ATP-binding protein [EC:7.2.2.16]
Gene2315	K23356	trmB; HTH-type transcriptional regulator, sugar sensing transcriptional regulator
Gene2087	K02034	ABC.PE.P1; peptide
Gene2837	K02028	ABC.PA.A; polar amino acid transport system ATP-binding protein [EC:7.4.2.1]
Gene1377	K03832	tonB; periplasmic protein TonB
Gene3265	K00059	fabG, OAR1; 3-oxoacyl-[acyl-carrier protein] reductase [EC:1.1.1.100]
Gene2888	K11962	urtD; urea transport system ATP-binding protein
Gene1141	K02029	ABC.PA.P; polar amino acid transport system permease protein
Gene2838	K02029	ABC.PA.P; polar amino acid transport system permease protein
Gene2887	K11963	urtE; urea transport system ATP-binding protein
Gene2073	K02362	entD; enterobactin synthetase component D [EC:6.3.2.14 2.7.8.-]
Gene2720	K23359	biuH; biuret amidohydrolase [EC:3.5.1.84]
Gene2870	K05799	pdhR; GntR family transcriptional regulator, transcriptional repressor for pyruvate dehydrogenase
Gene2503	K09967	uncharacterized protein
Gene1294	K02850	waaY, rfaY; heptose II phosphotransferase [EC:2.7.1.-]
Gene2466	K22110	kdgM, kdgN, nanC, ompL; oligogalacturonate-specific porin family protein
Gene2229	K05995	pepE; dipeptidase E [EC:3.4.13.21]
Gene3407	K07498	putative transposase
Gene2230	K14591	aroM; protein AroM
Gene2914	K09967	uncharacterized protein
Gene1140	K02029	ABC.PA.P; polar amino acid transport system permease protein
Gene2913	K02029	ABC.PA.P; polar amino acid transport system permease protein
Gene1725	K02029	ABC.PA.P; polar amino acid transport system permease protein
Gene689	K03561	exbB; biopolymer transport protein ExbB
Gene2499	K02029	ABC.PA.P; polar amino acid transport system permease protein
Gene2912	K02029	ABC.PA.P; polar amino acid transport system permease protein
Gene2911	K09967	uncharacterized protein
Gene3372	K03496	parA, soj; chromosome partitioning protein
Gene2228	K16841	hpxA; allantoin racemase [EC:5.1.99.3]
Gene2500	K02029	ABC.PA.P; polar amino acid transport system permease protein
Gene2910	K09967	uncharacterized protein
Gene901	K01118	acpD, azoR; FMN-dependent NADH-azoreductase [EC:1.7.1.17]
Gene3396	K07484	transposase
Gene416	K02167	betI; TetR
Gene3419	K18294	nfxB; TetR
Gene3048	K08641	vanX; zinc D-Ala-D-Ala dipeptidase [EC:3.4.13.22]
Gene1018	K07002	RBBP9; serine hydrolase [EC:3.-.-.-]
Gene357	K01185	E3.2.1.17; lysozyme [EC:3.2.1.17]
Gene3451	K19784	chrR, NQR; chromate reductase, NAD(P)H dehydrogenase (quinone)
Gene25	K06893	uncharacterized protein
Gene3243	K19155	yhaV; toxin YhaV [EC:3.1.-.-]
Gene3381	K04488	iscU, nifU; nitrogen fixation protein NifU and related proteins
Gene690	K03559	exbD; biopolymer transport protein ExbD
Gene2332	K07484	transposase
Gene3403	K07062	fitB; toxin FitB [EC:3.1.-.-]
Gene3393	K07341	doc; death on curing protein
Gene2952	K00297	metF, MTHFR; methylenetetrahydrofolate reductase (NADH) [EC:1.5.1.54]
Gene3376	K13628	iscA; iron-sulfur cluster assembly protein
Gene3736	K07484	transposase
Gene1352	K07493	putative transposase
Gene3244	K19156	prlF, sohA; antitoxin PrlF
Gene3391	K21498	higA-1; antitoxin HigA-1
Gene752	K23239	frmR; FrmR
Gene3390	K07334	higB-1; toxin HigB-1
Gene3404	K21495	fitA; antitoxin FitA
Gene3336	K19159	yefM; antitoxin YefM
Gene1724	K02029	ABC.PA.P; polar amino acid transport system permease protein
Gene64	K07733	alpA; prophage regulatory protein
Gene3351	K07483	transposase

## Sheet: Table S6
Table S6. The list of pathways present in Pectobacterium genomes but absent in A. cacticida and pathways only present in A. cacticida genomes and absent in the reference genomes of Pectobacterium genus. The analysis was performed with the use of Pathway Tools Software.
only Pectobacterium spp.	only A. cacticida
3-methylthiopropanoate biosynthesis	(1,4)-b-D-xylan degradation
5’-deoxyadenosine degradation II	(R,R)-butanediol degradation
8-oxo-(d)GTP detoxification I	4-aminobutanoate degradation II
8-oxo-(d)GTP detoxification II	S-methyl-5’-thioadenosine degradation IV
9-decynoate biosynthesis	adenine and adenosine salvage II
cis-vaccenate biosynthesis	adenosine deoxyribonucleotides de novo biosynthesis I
myo-inositol degradation I	aminopropylcadaverine biosynthesis
S-methyl-5’-thioadenosine degradation I	guanosine deoxyribonucleotides de novo biosynthesis I
S-methyl-5-thio-a-D-ribose 1-phosphate degradation I	heme b biosynthesis I (aerobic)
sn-glycerol 3-phosphate anaerobic respiration	L-arginine biosynthesis II (acetyl cycle)
acyl-CoA hydrolysis	L-arginine degradation III (arginine decarboxylase/agmatinase pathway)
acyl-[acyl-carrier protein] thioesterase pathway	L-cysteine biosynthesis VII (from S-sulfo-L-cysteine)
adenosine deoxyribonucleotides de novo biosynthesis II	L-phenylalanine degradation II (anaerobic)
adipate biosynthesis	L-rhamnose degradation II
adipate degradation	L-tyrosine biosynthesis III
allantoin degradation to ureidoglycolate II (ammonia producing)	L-valine degradation II
erythritol biosynthesis I	malonate decarboxylase activation
fatty acid b-oxidation I (generic)	nitrate reduction III (dissimilatory)
glutathione-glutaredoxin redox reactions	nitrate reduction IX (dissimilatory)
glycerol-3-phosphate to cytochrome bo oxidase electron transfer	nitrate reduction VIII (dissimilatory)
glycine betaine degradation I	nitrate reduction VIIIb (dissimilatory)
guanosine deoxyribonucleotides de novo biosynthesis II	pectin degradation I
heme b biosynthesis V (aerobic)	putrescine biosynthesis I
hydroxymethylpyrimidine salvage	pyrimidine nucleobases salvage II
L-arabinose degradation I	pyrimidine ribonucleosides salvage II
L-asparagine degradation I	pyruvate fermentation to acetate II
L-serine degradation	pyruvate fermentation to ethanol II
L-threonine degradation II	quinate degradation I
methylerythritol phosphate pathway II	shikimate degradation I
NADH to cytochrome bo oxidase electron transfer I	superpathway of 4-aminobutanoate degradation
NADH to cytochrome bo oxidase electron transfer II	superpathway of adenosine nucleotides de novo biosynthesis I
nitrate reduction IV (dissimilatory)	superpathway of guanosine nucleotides de novo biosynthesis I
palmitoleate biosynthesis II (plants and bacteria)	superpathway of heme b biosynthesis from glutamate
pyrimidine deoxyribonucleotides de novo biosynthesis II	superpathway of pyrimidine ribonucleosides salvage
pyrimidine ribonucleosides degradation	triclosan resistance
serine racemization	urate conversion to allantoin I
staphylopine biosynthesis
stearate biosynthesis II (bacteria and plants)
succinate to cytochrome bo oxidase electron transfer
sulfide oxidation II (flavocytochrome c)
superpathway of adenosine nucleotides de novo biosynthesis II
superpathway of fatty acids biosynthesis (E. coli)
superpathway of guanosine nucleotides de novo biosynthesis II
superpathway of heme b biosynthesis from uroporphyrinogen-III

## Sheet: Table S7
Table S7. The list of proteins unique to each set of A. cacticida strains which were annotated with BLASTKoala.
1 IFB5353∩IFB5356∩IFB5361∩IFB5363∩IFB5366			2 (IFB5356∩IFB5361∩IFB5363∩IFB5366)∖(IFB5353)			3 (IFB5353∩IFB5361∩IFB5363∩IFB5366)∖(IFB5356)			4 (IFB5361∩IFB5363∩IFB5366)∖(IFB5353∪IFB5356)			5 (IFB5353∩IFB5356∩IFB5363∩IFB5366)∖(IFB5361)			6 (IFB5356∩IFB5363∩IFB5366)∖(IFB5353∪IFB5361)			7 (IFB5353∩IFB5363∩IFB5366)∖(IFB5356∪IFB5361)			8 (IFB5363∩IFB5366)∖(IFB5353∪IFB5356∪IFB5361)			9 (IFB5353∩IFB5356∩IFB5361∩IFB5366)∖(IFB5363)			10 (IFB5356∩IFB5361∩IFB5366)∖(IFB5353∪IFB5363)			11 (IFB5353∩IFB5361∩IFB5366)∖(IFB5356∪IFB5363)			12 (IFB5361∩IFB5366)∖(IFB5353∪IFB5356∪IFB5363)			13 (IFB5353∩IFB5356∩IFB5366)∖(IFB5361∪IFB5363)			14 (IFB5356∩IFB5366)∖(IFB5353∪IFB5361∪IFB5363)			15 (IFB5353∩IFB5366)∖(IFB5356∪IFB5361∪IFB5363)			16 (IFB5366)∖(IFB5353∪IFB5356∪IFB5361∪IFB5363)			17 (IFB5353∩IFB5356∩IFB5361∩IFB5363)∖(IFB5366)
KEGGOrthology(KO)	gene	protein	KEGG Orthology (KO)	gene	protein	KEGG Orthology (KO)	gene	protein	KEGG Orthology (KO)	gene	protein	KEGG Orthology (KO)	gene	protein	KEGG Orthology (KO)	gene	protein	KEGG Orthology (KO)	gene	protein	KEGG Orthology (KO)	gene	protein	KEGG Orthology (KO)	gene	protein	KEGG Orthology (KO)	gene	protein	KEGG Orthology (KO)	gene	protein	KEGG Orthology (KO)	gene	protein	KEGG Orthology (KO)	gene	protein	KEGG Orthology (KO)	gene	protein	KEGG Orthology (KO)	gene	protein	KEGG Orthology (KO)	gene	protein	KEGG Orthology (KO)	gene
K01810	GPI	glucose-6-phosphate isomerase [EC:5.3.1.9]	K00116	mqo	malate dehydrogenase (quinone) [EC:1.1.5.4]	-	-	-	-	-	-	K02686	priB	primosomal replication protein N	K23007	lgoD	L-galactonate 5-dehydrogenase [EC:1.1.1.414]							K02358	tuf	elongation factor Tu				K13628	iscA	iron-sulfur cluster assembly protein										K00854	xylB	xylulokinase [EC:2.7.1.17]	K03276	waaR	UDP-glucose/galactose:(glucosyl)LPS alpha-1,2-glucosyl/galactosyltransferase [EC:2.4.1.-]	K12960	mtaD
K15634	gpmB	2,3-bisphosphoglycerate-dependent phosphoglycerate mutase [EC:5.4.2.11]	K00852	rbsK	ribokinase [EC:2.7.1.15]							K19127	csy1	CRISPR-associated protein Csy1	K01426	E3.5.1.4	amidase [EC:3.5.1.4]													K01153	hsdR	type I restriction enzyme, R subunit [EC:3.1.21.3]										K01840	manB	phosphomannomutase [EC:5.4.2.8]	K03278	waaI	UDP-D-galactose:(glucosyl)LPS alpha-1,3-D-galactosyltransferase [EC:2.4.1.44]	K03275	waaO
K01689	ENO	enolase [EC:4.2.1.11]	K01838	pgmB	beta-phosphoglucomutase [EC:5.4.2.6]							K19128	csy2	CRISPR-associated protein Csy2	K03710		GntR family transcriptional regulator													K01154	hsdS	type I restriction enzyme, S subunit [EC:3.1.21.3]										K00971	manC	mannose-1-phosphate guanylyltransferase [EC:2.7.7.13]	K17947	wbiB	dTDP-L-rhamnose 4-epimerase [EC:5.1.3.25]	K06080	rcsF
K13979	yahK	alcohol dehydrogenase (NADP+) [EC:1.1.1.2]	K02819	treB	trehalose PTS system EIIBC or EIIBCA component [EC:2.7.1.201]							K19129	csy3	CRISPR-associated protein Csy3	K23015	lgoR	GntR family transcriptional regulator, transcriptional activator for L-galactonate catabolism													K03427	hsdM	type I restriction enzyme M protein [EC:2.1.1.72]										K20276	bapA	large repetitive protein	K10112	msmX	multiple sugar transport system ATP-binding protein [EC:7.5.2.-]	K15773	hipB
K02777	crr	sugar PTS system EIIA component [EC:2.7.1.-]	K01512	acyP	acylphosphatase [EC:3.6.1.7]							K19158	yoeB	toxin YoeB [EC:3.1.-.-]	K18842	chpS	antitoxin ChpS													K01185	E3.2.1.17	lysozyme [EC:3.2.1.17]										K25196	rfbZ	O-antigen biosynthesis alpha-1,3-mannosyltransferase [EC:2.4.1.379]	K24821	atm1	ATP-binding cassette, subfamily B, heavy metal transporter	K12071	traD
K00244	frdA	succinate dehydrogenase flavoprotein subunit [EC:1.3.5.1]	K00626	ACAT	acetyl-CoA C-acetyltransferase [EC:2.3.1.9]							K19159	yefM	antitoxin YefM																K06903	W	Bacteriophage baseplate protein W										K03675	grxB	glutaredoxin 2	K20266	trbJ	type IV secretion system protein TrbJ	K07493
K00245	frdB	succinate dehydrogenase iron-sulfur subunit [EC:1.3.5.1]	K02594	nifV	homocitrate synthase NifV [EC:2.3.3.14]							K03307	TC.SSS	solute:Na+ symporter, SSS family																K06905	D	Bacteriophage probable baseplate hub protein										K03449	MFS.CP	MFS transporter, CP family, cyanate transporter	K07344	trbL	type IV secretion system protein TrbL
K00246	frdC	succinate dehydrogenase subunit C	K01458	hutG	N-formylglutamate deformylase [EC:3.5.1.68]							K09946		uncharacterized protein																K06906	gpU	phage tail protein										K26602	yihN	MFS transporter, GlpU family, inner membrane protein	K25197	rfbW	O-antigen biosynthesis alpha-1,2-mannosyltransferase [EC:2.4.1.380]
K00247	frdD	succinate dehydrogenase subunit D	K00822	E2.6.1.18	beta-alanine--pyruvate transaminase [EC:2.6.1.18]																									K06907	FI	Bacteriophage tail sheath protein										K19163	ccdB	toxin CcdB	K22302	dicC	transcriptional repressor of cell division inhibition gene dicB
K01676	E4.2.1.2A	fumarate hydratase, class I [EC:4.2.1.2]	K01734	mgsA	methylglyoxal synthase [EC:4.2.3.3]																									K06908	FII	Bacteriophage tail tube protein										K19164	ccdA	antitoxin CcdA	K02025	ABC.MS.P	multiple sugar transport system permease protein
K07404	pgl	6-phosphogluconolactonase [EC:3.1.1.31]	K01034	atoD	acetate CoA/acetoacetate CoA-transferase alpha subunit [EC:2.8.3.8 2.8.3.9]																																					K21498	higA-1	antitoxin HigA-1	K02026	ABC.MS.P1	multiple sugar transport system permease protein
K00616	TALDO1	transaldolase [EC:2.2.1.2]	K01035	atoA	acetate CoA/acetoacetate CoA-transferase beta subunit [EC:2.8.3.8 2.8.3.9]																																					K06978		uncharacterized protein	K18234	vat	virginiamycin A acetyltransferase [EC:2.3.1.-]
K00874	kdgK	2-dehydro-3-deoxygluconokinase [EC:2.7.1.45]	K02586	nifD	nitrogenase molybdenum-iron protein alpha chain [EC:1.18.6.1]																																								K24448	hilA	L-isoleucine 31-dioxygenase [EC:1.14.11.74]
K22994	pelX	pectate disaccharide-lyase [EC:4.2.2.9]	K02591	nifK	nitrogenase molybdenum-iron protein beta chain [EC:1.18.6.1]																																								K24449	hliB	31-hydroxy-L-isoleucine 4-dioxygenase [EC:1.14.11.75]
K01812	uxaC	glucuronate isomerase [EC:5.3.1.12]	K02588	nifH	nitrogenase iron protein NifH																																								K07474	xtmA	phage terminase small subunit
K00041	uxaB	tagaturonate reductase [EC:1.1.1.58]	K15551	tauA	taurine transport system substrate-binding protein																																								K07505	repA	regulatory protein RepA
K01685	uxaA	altronate hydrolase [EC:4.2.1.7]	K15552	tauC	taurine transport system permease protein																																								K06971		uncharacterized protein
K00963	UGP2	UTP--glucose-1-phosphate uridylyltransferase [EC:2.7.7.9]	K10831	tauB	taurine transport system ATP-binding protein [EC:7.6.2.7]
K00848	rhaB	rhamnulokinase [EC:2.7.1.5]	K00757	udp	uridine phosphorylase [EC:2.4.2.3]
K01629	rhaD	rhamnulose-1-phosphate aldolase [EC:4.1.2.19]	K05603	hutF	formimidoylglutamate deiminase [EC:3.5.3.13]
K01813	rhaA	L-rhamnose isomerase [EC:5.3.1.14]	K25261	islA	isethionate sulfite-lyase [EC:4.4.1.38]
K19270	hxpA	mannitol-1-/sugar-/sorbitol-6-phosphatase [EC:3.1.3.22 3.1.3.23 3.1.3.50]	K01841	pepM	phosphoenolpyruvate phosphomutase [EC:5.4.2.9]
K01684	dgoD	galactonate dehydratase [EC:4.2.1.6]	K03752	mobA	molybdenum cofactor guanylyltransferase [EC:2.7.7.77]
K00883	dgoK	2-dehydro-3-deoxygalactonokinase [EC:2.7.1.58]	K02363	entE	2,3-dihydroxybenzoate---[aryl-carrier protein] ligase [EC:6.3.2.14 6.2.1.71]
K01631	dgoA	2-dehydro-3-deoxyphosphogalactonate aldolase [EC:4.1.2.21]	K11179	tusE	tRNA 2-thiouridine synthesizing protein E [EC:2.8.1.-]
K01630	garL	2-dehydro-3-deoxyglucarate aldolase [EC:4.1.2.20]	K02020	modA	molybdate transport system substrate-binding protein
K01708	garD	galactarate dehydratase [EC:4.2.1.42]	K02018	modB	molybdate transport system permease protein
K20023	talrD-galrD	L-talarate/galactarate dehydratase [EC:4.2.1.156 4.2.1.42]	K02017	modC	molybdate transport system ATP-binding protein [EC:7.3.2.5]
K00820	glmS	glutamine---fructose-6-phosphate transaminase (isomerizing) [EC:2.6.1.16]	K10439	rbsB	ribose transport system substrate-binding protein
K04042	glmU	bifunctional UDP-N-acetylglucosamine pyrophosphorylase / glucosamine-1-phosphate N-acetyltransferase [EC:2.7.7.23 2.3.1.157]	K06726	rbsD	D-ribose pyranase [EC:5.4.99.62]
K00790	murA	UDP-N-acetylglucosamine 1-carboxyvinyltransferase [EC:2.5.1.7]	K02424	tcyA	L-cystine transport system substrate-binding protein
K00925	ackA	acetate kinase [EC:2.7.2.1]	K10009	tcyB	L-cystine transport system permease protein
K13788	pta	phosphate acetyltransferase [EC:2.3.1.8]	K23181	fecB	ferric citrate transport system substrate-binding protein
K01595	ppc	phosphoenolpyruvate carboxylase [EC:4.1.1.31]	K23182	fecD	ferric citrate transport system permease protein
K00042	garR	2-hydroxy-3-oxopropionate reductase [EC:1.1.1.60]	K23183	fecC	ferric citrate transport system permease protein
K00865	glxK	glycerate 2-kinase [EC:2.7.1.165]	K23184	fecE	ferric citrate transport system ATP-binding protein [EC:7.2.2.18]
K00330	nuoA	NADH-quinone oxidoreductase subunit A [EC:7.1.1.2]	K03219	yscC	type III secretion protein C
K00331	nuoB	NADH-quinone oxidoreductase subunit B [EC:7.1.1.2]	K04058	yscW	type III secretion protein W
K13378	nuoCD	NADH-quinone oxidoreductase subunit C/D [EC:7.1.1.2]	K03222	yscJ	type III secretion protein J
K00334	nuoE	NADH-quinone oxidoreductase subunit E [EC:7.1.1.2]	K03226	yscR	type III secretion protein R
K00335	nuoF	NADH-quinone oxidoreductase subunit F [EC:7.1.1.2]	K03227	yscS	type III secretion protein S
K00336	nuoG	NADH-quinone oxidoreductase subunit G [EC:7.1.1.2]	K03228	yscT	type III secretion protein T
K00337	nuoH	NADH-quinone oxidoreductase subunit H [EC:7.1.1.2]	K03229	yscU	type III secretion protein U
K00338	nuoI	NADH-quinone oxidoreductase subunit I [EC:7.1.1.2]	K03230	yscV	type III secretion protein V
K00339	nuoJ	NADH-quinone oxidoreductase subunit J [EC:7.1.1.2]	K03224	yscN	ATP synthase in type III secretion protein N [EC:7.4.2.8]
K00340	nuoK	NADH-quinone oxidoreductase subunit K [EC:7.1.1.2]	K03225	yscQ	type III secretion protein Q
K00341	nuoL	NADH-quinone oxidoreductase subunit L [EC:7.1.1.2]	K03223	yscL	type III secretion protein L
K00342	nuoM	NADH-quinone oxidoreductase subunit M [EC:7.1.1.2]	K02584	nifA	Nif-specific regulatory protein
K00343	nuoN	NADH-quinone oxidoreductase subunit N [EC:7.1.1.2]	K10914	crp	CRP/FNR family transcriptional regulator, cyclic AMP receptor protein
K02111	ATPF1A	F-type H+/Na+-transporting ATPase subunit alpha [EC:7.1.2.2 7.2.2.1]	K18968	adrA	diguanylate cyclase [EC:2.7.7.65]
K02112	ATPF1B	F-type H+/Na+-transporting ATPase subunit beta [EC:7.1.2.2 7.2.2.1]	K15125	fhaB	filamentous hemagglutinin
K02115	ATPF1G	F-type H+-transporting ATPase subunit gamma	K03673	dsbA	protein dithiol oxidoreductase (disulfide-forming) [EC:1.8.4.15]
K02113	ATPF1D	F-type H+-transporting ATPase subunit delta	K08677		kumamolisin
K02114	ATPF1E	F-type H+-transporting ATPase subunit epsilon	K00785	lst	N-acetyllactosaminide alpha-2,3-sialyltransferase [EC:2.4.3.6]
K02108	ATPF0A	F-type H+-transporting ATPase subunit a	K03980	murJ	putative peptidoglycan lipid II flippase
K02109	ATPF0B	F-type H+-transporting ATPase subunit b	K12242	pchC	pyochelin biosynthesis protein PchC
K02110	ATPF0C	F-type H+-transporting ATPase subunit c	K17737	dhcR	LysR family transcriptional regulator, carnitine catabolism transcriptional activator
K01507	ppa	inorganic pyrophosphatase [EC:3.6.1.1]	K03485	treR	LacI family transcriptional regulator, trehalose operon repressor
K22015	fdhF	formate dehydrogenase (hydrogenase) [EC:1.17.98.4 1.17.98.-]	K03790	rimJ	[ribosomal protein S5]-alanine N-acetyltransferase [EC:2.3.1.267]
K01491	folD	methylenetetrahydrofolate dehydrogenase (NADP+) / methenyltetrahydrofolate cyclohydrolase [EC:1.5.1.5 3.5.4.9]	K03817	rimL	ribosomal-protein-serine acetyltransferase [EC:2.3.1.-]
K01079	serB	phosphoserine phosphatase [EC:3.1.3.3]	K03769	ppiC	peptidyl-prolyl cis-trans isomerase C [EC:5.2.1.8]
K15576	nrtA	nitrate/nitrite transport system substrate-binding protein	K11940	hspQ	heat shock protein HspQ
K15577	nrtB	nitrate/nitrite transport system permease protein	K06899	ndpA	nucleoid-associated protein
K15578	nrtC	nitrate/nitrite transport system ATP-binding protein [EC:7.3.2.4]	K13053	sulA	cell division inhibitor SulA
K00361	nasB	nitrite reductase [NAD(P)H] [EC:1.7.1.4]	K03658	helD	DNA helicase IV [EC:5.6.2.4]
K15553	ssuA	sulfonate transport system substrate-binding protein	K12299	garP	MFS transporter, ACS family, probable galactarate transporter
K15554	ssuC	sulfonate transport system permease protein	K08162	mdtH	MFS transporter, DHA1 family, multidrug resistance protein
K15555	ssuB	sulfonate transport system ATP-binding protein [EC:7.6.2.14]	K19416	yccA	modulator of FtsH protease
K04091	ssuD	alkanesulfonate monooxygenase [EC:1.14.14.5 1.14.14.34]	K11929	phoE	outer membrane pore protein E
K00956	cysN	sulfate adenylyltransferase subunit 1 [EC:2.7.7.4]	K03286	TC.OOP	OmpA-OmpF porin, OOP family
K00957	cysD	sulfate adenylyltransferase subunit 2 [EC:2.7.7.4]	K06076	fadL	long-chain fatty acid transport protein
K00860	cysC	adenylylsulfate kinase [EC:2.7.1.25]	K16091	fecA	Fe(3+) dicitrate transport protein
K00390	cysH	phosphoadenosine phosphosulfate reductase [EC:1.8.4.8 1.8.4.10]	K16089	TC.FEV.OM2	outer membrane receptor for ferrienterochelin and colicins
K00380	cysJ	sulfite reductase (NADPH) flavoprotein alpha-component [EC:1.8.1.2]	K03220	yscD	type III secretion protein D
K00381	cysI	sulfite reductase (NADPH) hemoprotein beta-component [EC:1.8.1.2]	K02485	rssB	two-component system, response regulator
K00640	cysE	serine O-acetyltransferase [EC:2.3.1.30]	K19092	parE1_3_4	toxin ParE1/3/4
K01738	cysK	cysteine synthase [EC:2.5.1.47]	K07746	parD1_3_4	antitoxin ParD1/3/4
K00651	metA	homoserine O-succinyltransferase/O-acetyltransferase [EC:2.3.1.46 2.3.1.31]	K23256	curA	NADPH-dependent curcumin reductase [EC:1.3.1.-]
K01716	fabA	3-hydroxyacyl-[acyl-carrier protein] dehydratase / trans-2-decenoyl-[acyl-carrier protein] isomerase [EC:4.2.1.59 5.3.3.14]	K13819		NifU-like protein
K00631	plsB	glycerol-3-phosphate O-acyltransferase [EC:2.3.1.15]	K15790	nifQ	nitrogen fixation protein NifQ
K08591	plsY	acyl phosphate:glycerol-3-phosphate acyltransferase [EC:2.3.1.275]	K02596	nifX	nitrogen fixation protein NifX
K00901	dgkA	diacylglycerol kinase (ATP) [EC:2.7.1.107]	K02593	nifT	nitrogen fixation protein NifT
K00057	gpsA	glycerol-3-phosphate dehydrogenase (NAD(P)+) [EC:1.1.1.94]	K02597	nifZ	nitrogen fixation protein NifZ
K01058	pldA	phospholipase A1/A2 [EC:3.1.1.32 3.1.1.4]	K02585	nifB	nitrogen fixation protein NifB
K01613	psd	phosphatidylserine decarboxylase [EC:4.1.1.65]	K02592	nifN	nitrogenase molybdenum-iron protein NifN
K01589	purK	5-(carboxyamino)imidazole ribonucleotide synthase [EC:6.3.4.18]	K02587	nifE	nitrogenase molybdenum-cofactor synthesis protein NifE
K01588	purE	5-(carboxyamino)imidazole ribonucleotide mutase [EC:5.4.99.18]	K02595	nifW	nitrogenase-stabilizing/protective protein
K05810	LACC1	purine-nucleoside/S-methyl-5'-thioadenosine phosphorylase / adenosine deaminase [EC:2.4.2.1 2.4.2.28 3.5.4.4]	K03753	mobB	molybdopterin-guanine dinucleotide biosynthesis adapter protein
K01529	yjjX	inosine/xanthosine triphosphatase [EC:3.6.1.73]	K25265	hpsH	(2S)-3-sulfopropanediol sulfolyase activating enzyme
K01951	guaA	GMP synthase (glutamine-hydrolysing) [EC:6.3.5.2]	K07397	yhfA	putative redox protein
K08722	yfbR	5'-deoxynucleotidase [EC:3.1.3.89]	K21990	yfdC	formate-nitrite transporter family protein
K00951	relA	GTP pyrophosphokinase [EC:2.7.6.5]	K03300	TC.CITMHS	citrate-Mg2+:H+ or citrate-Ca2+:H+ symporter, CitMHS family
K05851	cyaA	adenylate cyclase, class 1 [EC:4.6.1.1]	K07343	tfoX	DNA transformation protein and related proteins
K01241	amn	AMP nucleosidase [EC:3.2.2.4]	K23916	nifL	nitrogen fixation regulatory protein
K21053	ade	adenine deaminase [EC:3.5.4.2]	K04754	mlaA	phospholipid-binding lipoprotein MlaA
K04765	mazG	nucleoside triphosphate diphosphatase [EC:3.6.1.9]	K04477	ycdX	putative hydrolase
K16841	hpxA	allantoin racemase [EC:5.1.99.3]	K08996	yagU	putative membrane protein
K16842	hpxB	allantoinase [EC:3.5.2.5]	K09858		SEC-C motif domain protein
K01937	pyrG	CTP synthase [EC:6.3.4.2]	K06871		uncharacterized protein
K00876	udk	uridine kinase [EC:2.7.1.48]	K06929		uncharacterized protein
K01494	dcd	dCTP deaminase [EC:3.5.4.13]	K07014		uncharacterized protein
K00857	tdk	thymidine kinase [EC:2.7.1.21]	K09896		uncharacterized protein
K01779	racD	aspartate racemase [EC:5.1.1.13]	K09904		uncharacterized protein
K01914	asnA	aspartate--ammonia ligase [EC:6.3.1.1]
K14260	alaA	alanine-synthesizing transaminase [EC:2.6.1.66 2.6.1.2]
K00928	lysC	aspartate kinase [EC:2.7.2.4]
K12524	thrA	bifunctional aspartokinase / homoserine dehydrogenase 1 [EC:2.7.2.4 1.1.1.3]
K00872	thrB	homoserine kinase [EC:2.7.1.39]
K01733	thrC	threonine synthase [EC:4.2.3.1]
K00548	metH	5-methyltetrahydrofolate--homocysteine methyltransferase [EC:2.1.1.13]
K00549	metE	5-methyltetrahydropteroyltriglutamate--homocysteine methyltransferase [EC:2.1.1.14]
K01505	E3.5.99.7	1-aminocyclopropane-1-carboxylate deaminase [EC:3.5.99.7]
K17950	cuyA	L-cysteate sulfo-lyase [EC:4.4.1.25]
K12339	cysM	S-sulfo-L-cysteine synthase (O-acetyl-L-serine-dependent) [EC:2.5.1.144]
K01714	dapA	4-hydroxy-tetrahydrodipicolinate synthase [EC:4.3.3.7]
K01778	dapF	diaminopimelate epimerase [EC:5.1.1.7]
K09251	patA	putrescine aminotransferase [EC:2.6.1.82]
K00137	prr	aminobutyraldehyde dehydrogenase [EC:1.2.1.19]
K00824	dat	D-alanine transaminase [EC:2.6.1.21]
K00931	proB	glutamate 5-kinase [EC:2.7.2.11]
K00147	proA	glutamate-5-semialdehyde dehydrogenase [EC:1.2.1.41]
K13574	hcxB	hydroxycarboxylate dehydrogenase B [EC:1.1.1.237 1.1.1.-]
K01626	E2.5.1.54	3-deoxy-7-phosphoheptulonate synthase [EC:2.5.1.54]
K05358	quiA	quinate dehydrogenase (quinone) [EC:1.1.5.8]
K14187	tyrA	chorismate mutase / prephenate dehydrogenase [EC:5.4.99.5 1.3.1.12]
K14170	pheA	chorismate mutase / prephenate dehydratase [EC:5.4.99.5 4.2.1.51]
K01874	MARS	methionyl-tRNA synthetase [EC:6.1.1.10]
K03269	lpxH	UDP-2,3-diacylglucosamine hydrolase [EC:3.6.1.54]
K06041	kdsD	arabinose-5-phosphate isomerase [EC:5.3.1.13]
K03270	kdsC	3-deoxy-D-manno-octulosonate 8-phosphate phosphatase (KDO 8-P phosphatase) [EC:3.1.3.45]
K12974	lpxP	KDO2-lipid IV(A) palmitoleoyltransferase [EC:2.3.1.242]
K03272	gmhC	D-beta-D-heptose 7-phosphate kinase / D-beta-D-heptose 1-phosphate adenosyltransferase [EC:2.7.1.167 2.7.7.70]
K03273	gmhB	D-glycero-D-manno-heptose 1,7-bisphosphate phosphatase [EC:3.1.3.82 3.1.3.83]
K00973	rfbA	glucose-1-phosphate thymidylyltransferase [EC:2.7.7.24]
K01790	rfbC	dTDP-4-dehydrorhamnose 3,5-epimerase [EC:5.1.3.13]
K00067	rfbD	dTDP-4-dehydrorhamnose reductase [EC:1.1.1.133]
K06153	bacA	undecaprenyl-diphosphatase [EC:3.6.1.27]
K11936	pgaC	poly-beta-1,6-N-acetyl-D-glucosamine synthase [EC:2.4.1.-]
K11937	pgaD	biofilm PGA synthesis protein PgaD
K06949	rsgA	ribosome biogenesis GTPase / thiamine phosphate phosphatase [EC:3.6.1.- 3.1.3.100]
K20862	yigB	FMN hydrolase / 5-amino-6-(5-phospho-D-ribitylamino)uracil phosphatase [EC:3.1.3.102 3.1.3.104]
K02858	ribB	3,4-dihydroxy 2-butanone 4-phosphate synthase [EC:4.1.99.12]
K03186	ubiX	flavin prenyltransferase [EC:2.5.1.129]
K06211	nadR	HTH-type transcriptional regulator, transcriptional repressor of NAD biosynthesis genes [EC:2.7.7.1 2.7.1.22]
K01633	folB	7,8-dihydroneopterin aldolase/epimerase/oxygenase [EC:4.1.2.25 5.1.99.8 1.13.11.81]
K01737	queD	6-pyruvoyltetrahydropterin/6-carboxytetrahydropterin synthase [EC:4.2.3.12 4.1.2.50]
K10026	queE	7-carboxy-7-deazaguanine synthase [EC:4.3.99.3]
K03831	mogA	molybdopterin adenylyltransferase [EC:2.7.7.75]
K01934	MTHFS	5-formyltetrahydrofolate cyclo-ligase [EC:6.3.3.2]
K01749	hemC	hydroxymethylbilane synthase [EC:2.5.1.61]
K01719	hemD	uroporphyrinogen-III synthase [EC:4.2.1.75]
K00228	CPOX	coproporphyrinogen III oxidase [EC:1.3.3.3]
K02496	hemX	uroporphyrin-III C-methyltransferase [EC:2.1.1.107]
K02302	cysG	uroporphyrin-III C-methyltransferase / precorrin-2 dehydrogenase / sirohydrochlorin ferrochelatase [EC:2.1.1.107 1.3.1.76 4.99.1.4]
K02303	cobA	uroporphyrin-III C-methyltransferase [EC:2.1.1.107]
K03181	ubiC	chorismate lyase [EC:4.1.3.40]
K03179	ubiA	4-hydroxybenzoate polyprenyltransferase [EC:2.5.1.39]
K18800	ubiI	2-polyprenylphenol 6-hydroxylase [EC:1.14.13.240]
K03185	ubiH	2-octaprenyl-6-methoxyphenol hydroxylase [EC:1.14.13.-]
K03809	wrbA	NAD(P)H dehydrogenase (quinone) [EC:1.6.5.2]
K00991	ispD	2-C-methyl-D-erythritol 4-phosphate cytidylyltransferase [EC:2.7.7.60]
K01770	ispF	2-C-methyl-D-erythritol 2,4-cyclodiphosphate synthase [EC:4.6.1.12]
K02362	entD	enterobactin synthetase component D [EC:6.3.2.14 2.7.8.-]
K04781	mbtI	salicylate synthetase [EC:5.4.4.2 4.2.99.21]
K12240	pchF	L-cysteine---[L-cysteinyl-carrier protein] ligase PchF [EC:6.2.1.69]
K12241	pchG	pyochelin biosynthesis protein PchG
K02914	RP-L34	large subunit ribosomal protein L34
K01883	CARS	cysteinyl-tRNA synthetase [EC:6.1.1.16]
K01881	PARS	prolyl-tRNA synthetase [EC:6.1.1.15]
K13288	orn	oligoribonuclease [EC:3.1.-.-]
K03217	yidC	YidC/Oxa1 family membrane protein insertase
K03071	secB	preprotein translocase subunit SecB
K04043	dnaK	molecular chaperone DnaK
K04077	groEL	chaperonin GroEL [EC:5.6.1.7]
K02338	dnaN	DNA polymerase III subunit beta [EC:2.7.7.7]
K01972	E6.5.1.2	DNA ligase (NAD+) [EC:6.5.1.2]
K03701	uvrA	excinuclease ABC subunit A
K03657	uvrD	ATP-dependent DNA helicase UvrD/PcrA [EC:5.6.2.4]
K03629	recF	DNA replication and repair protein RecF
K02012	afuA	iron(III) transport system substrate-binding protein
K02011	afuB	iron(III) transport system permease protein
K02010	afuC	iron(III) transport system ATP-binding protein [EC:7.2.2.7]
K07323	mlaC	phospholipid transport system substrate-binding protein
K02067	mlaD	phospholipid/cholesterol/gamma-HCH transport system substrate-binding protein
K02066	mlaE	phospholipid/cholesterol/gamma-HCH transport system permease protein
K07122	mlaB	phospholipid transport system transporter-binding protein
K02065	mlaF	phospholipid/cholesterol/gamma-HCH transport system ATP-binding protein
K02040	pstS	phosphate transport system substrate-binding protein
K02037	pstC	phosphate transport system permease protein
K02038	pstA	phosphate transport system permease protein
K02036	pstB	phosphate transport system ATP-binding protein [EC:7.3.2.1]
K10015	hisM	histidine transport system permease protein
K10016	hisQ	histidine transport system permease protein
K10017	hisP	histidine transport system ATP-binding protein [EC:7.4.2.1]
K10014	hisJ	histidine transport system substrate-binding protein
K02073	metQ	D-methionine transport system substrate-binding protein
K02072	metI	D-methionine transport system permease protein
K02071	metN	D-methionine transport system ATP-binding protein
K12368	dppA	dipeptide transport system substrate-binding protein
K12369	dppB	dipeptide transport system permease protein
K12370	dppC	dipeptide transport system permease protein
K12371	dppD	dipeptide transport system ATP-binding protein
K12372	dppF	dipeptide transport system ATP-binding protein
K06861	lptB	lipopolysaccharide export system ATP-binding protein [EC:7.5.2.5]
K14698	irtA	ATP-binding cassette, subfamily B, bacterial IrtA/YbtP [EC:7.-.-.-]
K14699	irtB	ATP-binding cassette, subfamily B, bacterial IrtB/YbtQ [EC:7.-.-.-]
K12536	hasD	ATP-binding cassette, subfamily C, type I secretion system permease/ATPase
K02471	bacA	vitamin B12/bleomycin/antimicrobial peptide transport system ATP-binding/permease protein
K08483	ptsI	phosphoenolpyruvate-protein phosphotransferase (PTS system enzyme I) [EC:2.7.3.9]
K02784	ptsH	phosphocarrier protein HPr
K08485	ptsO	phosphocarrier protein NPr
K02806	ptsN	nitrogen PTS system EIIA component [EC:2.7.1.-]
K02453	gspD	general secretion pathway protein D
K02465	gspS	general secretion pathway protein S
K02452	gspC	general secretion pathway protein C
K02455	gspF	general secretion pathway protein F
K02456	gspG	general secretion pathway protein G
K02457	gspH	general secretion pathway protein H
K02458	gspI	general secretion pathway protein I
K02459	gspJ	general secretion pathway protein J
K02460	gspK	general secretion pathway protein K
K02461	gspL	general secretion pathway protein L
K02462	gspM	general secretion pathway protein M
K02454	gspE	general secretion pathway protein E [EC:7.4.2.8]
K02464	gspO	general secretion pathway protein O [EC:3.4.23.43 2.1.1.-]
K25864	mzrA	modulator protein MzrA
K07645	qseC	two-component system, OmpR family, sensor histidine kinase QseC [EC:2.7.13.3]
K07666	qseB	two-component system, OmpR family, response regulator QseB
K02403	flhD	flagellar transcriptional activator FlhD
K02402	flhC	flagellar transcriptional activator FlhC
K02406	fliC	flagellin
K02556	motA	chemotaxis protein MotA
K07773	arcA	two-component system, OmpR family, aerobic respiration control protein ArcA
K02313	dnaA	chromosomal replication initiator protein
K19611	fepA	ferric enterobactin receptor
K07701	dcuS	two-component system, CitB family, sensor histidine kinase DcuS [EC:2.7.13.3]
K07703	dcuR	two-component system, CitB family, response regulator DcuR
K07792	dcuB	anaerobic C4-dicarboxylate transporter DcuB
K11616	maeN	malate:Na+ symporter
K08348	fdnG	formate dehydrogenase-N, alpha subunit [EC:1.17.5.3]
K08349	fdnH	formate dehydrogenase-N, beta subunit
K08350	fdnI	formate dehydrogenase-N, gamma subunit
K07783	uhpC	MFS transporter, OPA family, sugar phosphate sensor protein UhpC
K20263	fusK	two-component system, NarL family, sensor histidine kinase FusK [EC:2.7.13.3]
K20264	fusR	two-component system, NarL family, response regulator FusR
K07678	barA	two-component system, NarL family, sensor histidine kinase BarA [EC:2.7.13.3]
K03092	rpoN	RNA polymerase sigma-54 factor
K00575	cheR	chemotaxis protein methyltransferase CheR [EC:2.1.1.80]
K03406	mcp	methyl-accepting chemotaxis protein
K05874	tsr	methyl-accepting chemotaxis protein I, serine sensor receptor
K05876	trg	methyl-accepting chemotaxis protein III, ribose and galactose sensor receptor
K03776	aer	aerotaxis receptor
K03408	cheW	purine-binding chemotaxis protein CheW
K03407	cheA	two-component system, chemotaxis family, sensor kinase CheA [EC:2.7.13.3]
K03413	cheY	two-component system, chemotaxis family, chemotaxis protein CheY
K03412	cheB	two-component system, chemotaxis family, protein-glutamate methylesterase/glutaminase [EC:3.1.1.61 3.5.1.44]
K03415	cheV	two-component system, chemotaxis family, chemotaxis protein CheV
K01991	wza	polysaccharide biosynthesis/export protein
K25307	wzb	low molecular weight protein-tyrosine phosphatase [EC:3.1.3.48]
K16692	etk-wzc	tyrosine-protein kinase Etk/Wzc [EC:2.7.10.3]
K07165	fecR	transmembrane sensor
K02398	flgM	negative regulator of flagellin synthesis FlgM
K02651	flp	pilus assembly protein Flp/PilA
K18100	rhlA	rhamnosyltransferase subunit A [EC:2.4.1.-]
K18101	rhlB	rhamnosyltransferase subunit B [EC:2.4.1.-]
K19734	expR	LuxR family transcriptional regulator, quorum-sensing system regulator ExpR
K09823	zur	Fur family transcriptional regulator, zinc uptake regulator
K02035	ABC.PE.S	peptide/nickel transport system substrate-binding protein
K02033	ABC.PE.P	peptide/nickel transport system permease protein
K02034	ABC.PE.P1	peptide/nickel transport system permease protein
K02031	ddpD	peptide/nickel transport system ATP-binding protein
K02032	ddpF	peptide/nickel transport system ATP-binding protein
K03087	rpoS	RNA polymerase nonessential primary-like sigma factor
K11935	pgaA	biofilm PGA synthesis protein PgaA
K11931	pgaB	poly-beta-1,6-N-acetyl-D-glucosamine N-deacetylase [EC:3.5.1.-]
K03414	cheZ	chemotaxis protein CheZ
K02410	fliG	flagellar motor switch protein FliG
K02416	fliM	flagellar motor switch protein FliM
K02417	fliN	flagellar motor switch protein FliN
K02557	motB	chemotaxis protein MotB
K02408	fliE	flagellar hook-basal body complex protein FliE
K02409	fliF	flagellar M-ring protein FliF
K02411	fliH	flagellar assembly protein FliH
K02412	fliI	flagellum-specific ATP synthase [EC:7.4.2.8]
K02413	fliJ	flagellar protein FliJ
K02414	fliK	flagellar hook-length control protein FliK
K02415	fliL	flagellar protein FliL
K02418	fliO	flagellar protein FliO/FliZ
K02419	fliP	flagellar biosynthesis protein FliP
K02420	fliQ	flagellar biosynthesis protein FliQ
K02421	fliR	flagellar biosynthesis protein FliR
K03516	flhE	flagellar protein FlhE
K02400	flhA	flagellar biosynthesis protein FlhA
K02401	flhB	flagellar biosynthesis protein FlhB
K02386	flgA	flagellar basal body P-ring formation protein FlgA
K02387	flgB	flagellar basal-body rod protein FlgB
K02388	flgC	flagellar basal-body rod protein FlgC
K02389	flgD	flagellar basal-body rod modification protein FlgD
K02390	flgE	flagellar hook protein FlgE
K02391	flgF	flagellar basal-body rod protein FlgF
K02392	flgG	flagellar basal-body rod protein FlgG
K02393	flgH	flagellar L-ring protein FlgH
K02394	flgI	flagellar P-ring protein FlgI
K02395	flgJ	peptidoglycan hydrolase FlgJ
K02396	flgK	flagellar hook-associated protein 1
K02397	flgL	flagellar hook-associated protein 3 FlgL
K02407	fliD	flagellar hook-associated protein 2
K02422	fliS	flagellar secretion chaperone FliS
K02423	fliT	flagellar protein FliT
K02399	flgN	flagellar biosynthesis protein FlgN
K03695	clpB	ATP-dependent Clp protease ATP-binding subunit ClpB
K07154	hipA	serine/threonine-protein kinase HipA [EC:2.7.11.1]
K02278	cpaA	prepilin peptidase CpaA [EC:3.4.23.43]
K07263	pqqL	zinc protease [EC:3.4.24.-]
K01265	map	methionyl aminopeptidase [EC:3.4.11.18]
K01262	pepP	Xaa-Pro aminopeptidase [EC:3.4.11.9]
K16922	yydH	putative peptide zinc metalloprotease protein
K04770	lonH	Lon-like ATP-dependent protease [EC:3.4.21.-]
K01356	lexA	repressor LexA [EC:3.4.21.88]
K03592	pmbA	PmbA protein
K08309	slt	soluble lytic murein transglycosylase [EC:4.2.2.-]
K14261	alaC	alanine-synthesizing transaminase [EC:2.6.1.-]
K02116	atpI	ATP synthase protein I
K02854	rhaR	AraC family transcriptional regulator, L-rhamnose operon transcriptional activator RhaR
K02855	rhaS	AraC family transcriptional regulator, L-rhamnose operon regulatory protein RhaS
K05804	rob	AraC family transcriptional regulator, mar-sox-rob regulon activator
K03576	metR	LysR family transcriptional regulator, regulator for metE and metH
K13635	cbl	LysR family transcriptional regulator, cys regulon transcriptional activator
K21645	hypT	LysR family transcriptional regulator, hypochlorite-specific transcription factor HypT
K21698	aaeR	LysR family transcriptional regulator, transcriptional activator for aaeXAB operon
K06145	gntR	LacI family transcriptional regulator, gluconate utilization system Gnt-I transcriptional repressor
K19775	exuR	GntR family transcriptional regulator, hexuronate regulon transcriptional repressor
K19776	dgoR	GntR family transcriptional regulator, galactonate operon transcriptional repressor
K03718	asnC	Lrp/AsnC family transcriptional regulator, regulator for asnA, asnC and gidA
K03720	trpR	TrpR family transcriptional regulator, trp operon repressor
K07724	ner	Ner family transcriptional regulator
K12266	norR	anaerobic nitric oxide reductase transcription regulator
K06140	rnk	regulator of nucleoside diphosphate kinase
K07733	alpA	prophage regulatory protein
K11926	crl	sigma factor-binding protein Crl
K06958	rapZ	RNase adapter protein RapZ
K03501	gidB	16S rRNA (guanine527-N7)-methyltransferase [EC:2.1.1.170]
K11391	rlmG	23S rRNA (guanine1835-N2)-methyltransferase [EC:2.1.1.174]
K03215	rumA	23S rRNA (uracil1939-C5)-methyltransferase [EC:2.1.1.190]
K06180	rluD	23S rRNA pseudouridine1911/1915/1917 synthase [EC:5.4.99.23]
K05591	dbpA	ATP-dependent RNA helicase DbpA [EC:3.6.4.13]
K14761	rlbA	ribosome-associated protein
K09889	yjgA	ribosome-associated protein
K05808	hpf	ribosome hibernation promoting factor
K05809	raiA	ribosome-associated inhibitor A
K00974	cca	tRNA nucleotidyltransferase (CCA-adding enzyme) [EC:2.7.7.72 3.1.3.- 3.1.4.-]
K22900	TRMO	tRNA (adenine37-N6)-methyltransferase [EC:2.1.1.-]
K06176	truD	tRNA pseudouridine13 synthase [EC:5.4.99.27]
K03650	mnmE	tRNA modification GTPase [EC:3.6.-.-]
K03495	gidA	tRNA uridine 5-carboxymethylaminomethyl modification enzyme
K06020	ettA	energy-dependent translational throttle protein EttA
K02533	lasT	tRNA/rRNA methyltransferase [EC:2.1.1.-]
K02356	efp	elongation factor P
K04568	epmA	elongation factor P--(R)-beta-lysine ligase [EC:6.3.1.-]
K19810	epmB	L-lysine 2,3-aminomutase [EC:5.4.3.-]
K02837	prfC	peptide chain release factor 3
K03686	dnaJ	molecular chaperone DnaJ
K04080	ibpA	molecular chaperone IbpA
K04081	ibpB	molecular chaperone IbpB
K04078	groES	chaperonin GroES
K03768	PPIB	peptidyl-prolyl cis-trans isomerase B (cyclophilin B) [EC:5.2.1.8]
K04084	dsbD	thioredoxin:protein disulfide reductase [EC:1.8.4.16]
K02470	gyrB	DNA gyrase subunit B [EC:5.6.2.2]
K03746	hns	DNA-binding protein H-NS
K05589	ftsB	cell division protein FtsB
K03528	zipA	cell division protein ZipA
K09888	zapA	cell division protein ZapA
K03733	xerC	integrase/recombinase XerC
K03593	mrp	ATP-binding protein involved in chromosome partitioning
K04095	fic	cell filamentation protein, protein adenylyltransferase [EC:2.7.7.108]
K04485	radA	DNA repair protein RadA/Sms
K02051	ABC.SN.S	NitT/TauT family transport system substrate-binding protein
K02050	ABC.SN.P	NitT/TauT family transport system permease protein
K02049	ABC.SN.A	NitT/TauT family transport system ATP-binding protein
K02030	ABC.PA.S	polar amino acid transport system substrate-binding protein
K02029	ABC.PA.P	polar amino acid transport system permease protein
K25132	hmuT	heme transport system substrate-binding protein
K02004	ABC.CD.P	putative ABC transport system permease protein
K02003	ABC.CD.A	putative ABC transport system ATP-binding protein
K08137	galP	MFS transporter, SP family, galactose:H+ symporter
K03762	proP	MFS transporter, MHS family, proline/betaine transporter
K03535	gudP	MFS transporter, ACS family, glucarate transporter
K08191	exuT	MFS transporter, ACS family, aldohexuronate transporter
K08194	dgoT	MFS transporter, ACS family, D-galactonate transporter
K07552	bcr	MFS transporter, DHA1 family, multidrug resistance protein
K08161	mdtG	MFS transporter, DHA1 family, multidrug resistance protein
K05802	mscK	potassium-dependent mechanosensitive channel
K22051	mscM	miniconductance mechanosensitive channel
K03284	corA	magnesium transporter
K12545	hasA	heme acquisition protein HasA
K16152	hasR	heme acquisition protein HasR
K16087	TC.FEV.OM3	hemoglobin/transferrin/lactoferrin receptor protein
K02014	TC.FEV.OM	iron complex outermembrane recepter protein
K12538	hasF	outer membrane protein, type I secretion system
K05807	bamD	outer membrane protein assembly factor BamD
K09774	lptA	lipopolysaccharide export system protein LptA
K11719	lptC	lipopolysaccharide export system protein LptC
K16210	togT	oligogalacturonide transporter
K16263	yjeH	amino acid efflux transporter
K02856	rhaT	L-rhamnose-H+ transport protein
K05786	rarD	chloramphenicol-sensitive protein RarD
K07301	yrbG	cation:H+ antiporter
K07862	sstT	serine/threonine transporter
K03313	nhaA	Na+:H+ antiporter, NhaA family
K24163	nhaK	monovalent cation/hydrogen antiporter
K06901	pbuG	adenine/guanine/hypoxanthine permease
K03549	kup	KUP system potassium uptake protein
K05835	rhtC	threonine efflux protein
K03468	aaeB	p-hydroxybenzoic acid efflux pump subunit AaeB
K07243	FTR	high-affinity iron transporter
K07230	p19	periplasmic iron binding protein
K12537	hasE	membrane fusion protein, type I secretion system
K15548	aaeA	p-hydroxybenzoic acid efflux pump subunit AaeA
K16348	ecnB	entericidin B
K02451	gspB	general secretion pathway protein B
K02279	cpaB	pilus assembly protein CpaB
K02280	cpaC	pilus assembly protein CpaC
K02281	cpaD	pilus assembly protein CpaD
K02282	cpaE	pilus assembly protein CpaE
K02283	cpaF	pilus assembly protein CpaF [EC:7.4.2.8]
K12510	tadB	tight adherence protein B
K12511	tadC	tight adherence protein C
K02483		two-component system
K02477		two-component system
K03098	APOD	apolipoprotein D and lipocalin family protein
K19048	symE	toxic protein SymE
K11209	yghU	GSH-dependent disulfide-bond oxidoreductase [EC:1.8.4.-]
K07393	ECM4	glutathionyl-hydroquinone reductase [EC:1.8.5.7]
K00433	cpo	non-heme chloroperoxidase [EC:1.11.1.10]
K07223	yfeX	porphyrinogen peroxidase [EC:1.11.1.-]
K12265	norW	nitric oxide reductase FlRd-NAD(+) reductase [EC:1.18.1.-]
K00573		protein-L-isoaspartate(D-aspartate) O-methyltransferase [EC:2.1.1.77]
K16868	tehB	tellurite methyltransferase [EC:2.1.1.265]
K21936	chuW	anaerobilin synthase [EC:2.1.1.342]
K00982	glnE	[glutamine synthetase] adenylyltransferase / [glutamine synthetase]-adenylyl-L-tyrosine phosphorylase [EC:2.7.7.42 2.7.7.89]
K00986	ltrA	RNA-directed DNA polymerase [EC:2.7.7.49]
K13069		diguanylate cyclase [EC:2.7.7.65]
K03424	tatD	TatD DNase family protein [EC:3.1.21.-]
K18650	pehX	exo-poly-alpha-galacturonosidase [EC:3.2.1.82]
K15532	yteR	unsaturated rhamnogalacturonyl hydrolase [EC:3.2.1.172]
K18446	ygiF	triphosphatase [EC:3.6.1.25]
K03924	moxR	MoxR-like ATPase [EC:3.6.3.-]
K07002	RBBP9	serine hydrolase [EC:3.-.-.-]
K03534	rhaM	L-rhamnose mutarotase [EC:5.1.3.32]
K05796	hydN	electron transport protein HydN
K06205	mioC	MioC protein
K12264	norV	anaerobic nitric oxide reductase flavorubredoxin
K06203	cysZ	CysZ protein
K02498	hemY	HemY protein
K09806	ubiK	ubiquinone biosynthesis accessory factor UbiK
K15977		putative oxidoreductase
K02380	fdhE	FdhE protein
K06919		putative DNA primase/helicase
K07484		transposase
K07491	rayT	REP-associated tyrosine transposase
K03457	TC.NCS1	nucleobase:cation symporter-1, NCS1 family
K03317	TC.CNT	concentrative nucleoside transporter, CNT family
K03319	TC.DASS	divalent anion:Na+ symporter, DASS family
K22719	envC	murein hydrolase activator
K07184	ygiM	SH3 domain protein
K07186	smp	membrane protein
K06194	nlpD	lipoprotein NlpD
K07289	asmA	AsmA protein
K21695	aaeX	protein AaeX
K02039	phoU	phosphate transport system protein
K03926	cutA	periplasmic divalent cation tolerance protein
K07227	chuX	heme iron utilization protein
K04065	osmY	hyperosmotically inducible periplasmic protein
K07113	fxsA	UPF0716 protein FxsA
K05805	creA	CreA protein
K05594	elaB	ElaB protein
K00389	yidH	putative membrane protein
K06887		uncharacterized protein
K06893		uncharacterized protein
K06940		uncharacterized protein
K07034		uncharacterized protein
K07071		uncharacterized protein
K07095		uncharacterized protein
K07118		uncharacterized protein
K09161		uncharacterized protein
K09768		uncharacterized protein
K09798		uncharacterized protein
K09861		uncharacterized protein
K09895		uncharacterized protein
K09899		uncharacterized protein
K09911		uncharacterized protein
K09912		uncharacterized protein
K09921		uncharacterized protein
K09922		uncharacterized protein
K09954		uncharacterized protein
K00850	pfkA	6-phosphofructokinase 1 [EC:2.7.1.11]
K02446	glpX	fructose-1,6-bisphosphatase II [EC:3.1.3.11]
K01803	TPI	triosephosphate isomerase (TIM) [EC:5.3.1.1]
K00134	GAPDH	glyceraldehyde 3-phosphate dehydrogenase (phosphorylating) [EC:1.2.1.12]
K00873	PK	pyruvate kinase [EC:2.7.1.40]
K00121	frmA	S-(hydroxymethyl)glutathione dehydrogenase / alcohol dehydrogenase [EC:1.1.1.284 1.1.1.1]
K04072	adhE	acetaldehyde dehydrogenase / alcohol dehydrogenase [EC:1.2.1.10 1.1.1.1]
K01792		glucose-6-phosphate 1-epimerase [EC:5.1.3.15]
K01610		phosphoenolpyruvate carboxykinase (ATP) [EC:4.1.1.49]
K01223		6-phospho-beta-glucosidase [EC:3.2.1.86]
K01647	CS	citrate synthase [EC:2.3.3.1]
K01681	ACO	aconitate hydratase [EC:4.2.1.3]
K00031	IDH1	isocitrate dehydrogenase [EC:1.1.1.42]
K01679	E4.2.1.2B	fumarate hydratase, class II [EC:4.2.1.2]
K00036	G6PD	glucose-6-phosphate 1-dehydrogenase [EC:1.1.1.49 1.1.1.363]
K00033	PGD	6-phosphogluconate dehydrogenase [EC:1.1.1.44 1.1.1.343]
K01783	rpe	ribulose-phosphate 3-epimerase [EC:5.1.3.1]
K05774	phnN	ribose 1,5-bisphosphokinase [EC:2.7.4.23]
K00948	PRPS	ribose-phosphate pyrophosphokinase [EC:2.7.6.1]
K01625	eda	2-dehydro-3-deoxyphosphogluconate aldolase / (4S)-4-hydroxy-2-oxoglutarate aldolase [EC:4.1.2.14 4.1.3.42]
K01728	pel	pectate lyase [EC:4.2.2.2]
K01731	pelW	pectate disaccharide-lyase [EC:4.2.2.9]
K01730	ogl	oligogalacturonide lyase [EC:4.2.2.6]
K01815	kduI	4-deoxy-L-threo-5-hexosulose-uronate ketol-isomerase [EC:5.3.1.17]
K00065	kduD	2-dehydro-3-deoxy-D-gluconate 5-dehydrogenase [EC:1.1.1.127]
K01809	manA	mannose-6-phosphate isomerase [EC:5.3.1.8]
K12661	LRA3	L-rhamnonate dehydratase [EC:4.2.1.90]
K12660	rhmA	2-dehydro-3-deoxy-L-rhamnonate aldolase [EC:4.1.2.53]
K07026	E3.1.3.70	mannosyl-3-phosphoglycerate phosphatase [EC:3.1.3.70]
K00009	mtlD	mannitol-1-phosphate 5-dehydrogenase [EC:1.1.1.17]
K02794	manX	mannose PTS system EIIAB component [EC:2.7.1.191]
K02795	manY	mannose PTS system EIIC component
K02796	manZ	mannose PTS system EIID component
K02800	mtlA	mannitol PTS system EIICBA or EIICB component [EC:2.7.1.197]
K24204	hxpB	mannitol-1-/sugar-/sorbitol-6-/2-deoxyglucose-6-phosphatase [EC:3.1.3.22 3.1.3.23 3.1.3.50 3.1.3.68]
K01187	malZ	alpha-glucosidase [EC:3.2.1.20]
K01179		endoglucanase [EC:3.2.1.4]
K00975	glgC	glucose-1-phosphate adenylyltransferase [EC:2.7.7.27]
K00703	glgA	starch synthase [EC:2.4.1.21]
K00700	GBE1	1,4-alpha-glucan branching enzyme [EC:2.4.1.18]
K00688	PYG	glycogen phosphorylase [EC:2.4.1.1]
K02438	glgX	glycogen debranching enzyme [EC:3.2.1.196]
K09001	anmK	anhydro-N-acetylmuramic acid kinase [EC:2.7.1.170]
K00656		formate C-acetyltransferase [EC:2.3.1.54]
K01963	accD	acetyl-CoA carboxylase carboxyl transferase subunit beta [EC:6.4.1.2 2.1.3.15]
K00101	lldD	L-lactate dehydrogenase (cytochrome) [EC:1.1.2.3]
K03778	ldhA	D-lactate dehydrogenase [EC:1.1.1.28]
K07248	aldA	lactaldehyde dehydrogenase / glycolaldehyde dehydrogenase [EC:1.2.1.22 1.2.1.21]
K01069	gloB	hydroxyacylglutathione hydrolase [EC:3.1.2.6]
K00027	ME2	malate dehydrogenase (oxaloacetate-decarboxylating) [EC:1.1.1.38]
K01091	gph	phosphoglycolate phosphatase [EC:3.1.3.18]
K01433	purU	formyltetrahydrofolate deformylase [EC:3.5.1.10]
K00823	puuE	4-aminobutyrate aminotransferase [EC:2.6.1.19]
K00135	gabD	succinate-semialdehyde dehydrogenase / glutarate-semialdehyde dehydrogenase [EC:1.2.1.16 1.2.1.79 1.2.1.20]
K00058	serA	D-3-phosphoglycerate dehydrogenase / 2-oxoglutarate reductase [EC:1.1.1.95 1.1.1.399]
K00831	serC	phosphoserine aminotransferase [EC:2.6.1.52]
K02575	NRT2	MFS transporter, NNP family, nitrate/nitrite transporter
K00370	narG	nitrate reductase / nitrite oxidoreductase, alpha subunit [EC:1.7.5.1 1.7.99.-]
K00371	narH	nitrate reductase / nitrite oxidoreductase, beta subunit [EC:1.7.5.1 1.7.99.-]
K00374	narI	nitrate reductase gamma subunit [EC:1.7.5.1 1.7.99.-]
K00362	nirB	nitrite reductase (NADH) large subunit [EC:1.7.1.15]
K00363	nirD	nitrite reductase (NADH) small subunit [EC:1.7.1.15]
K01673	cynT	carbonic anhydrase [EC:4.2.1.1]
K23163	sbp	sulfate/thiosulfate transport system substrate-binding protein
K02046	cysU	sulfate/thiosulfate transport system permease protein
K02047	cysW	sulfate/thiosulfate transport system permease protein
K02045	cysA	sulfate/thiosulfate transport system ATP-binding protein [EC:7.3.2.3]
K00647	fabB	3-oxoacyl-[acyl-carrier-protein] synthase I [EC:2.3.1.41]
K00208	fabI	enoyl-[acyl-carrier protein] reductase I [EC:1.3.1.9 1.3.1.10]
K01897	ACSL	long-chain acyl-CoA synthetase [EC:6.2.1.3]
K00864	glpK	glycerol kinase [EC:2.7.1.30]
K01096	pgpB	phosphatidylglycerophosphatase B [EC:3.1.3.27 3.6.1.75 3.1.3.4 3.6.1.27]
K06131	clsA_B	cardiolipin synthase A/B [EC:2.7.8.-]
K10806	yciA	acyl-CoA thioesterase YciA [EC:3.1.2.-]
K08312	nudE	ADP-ribose diphosphatase [EC:3.6.1.-]
K00764	purF	amidophosphoribosyltransferase [EC:2.4.2.14]
K08289	purT	phosphoribosylglycinamide formyltransferase 2 [EC:6.3.1.21]
K01756	purB	adenylosuccinate lyase [EC:4.3.2.2]
K20881	yrfG	GMP/IMP 5'-nucleotidase [EC:3.1.3.-]
K00760	hprT	hypoxanthine phosphoribosyltransferase [EC:2.4.2.8]
K00525		ribonucleoside-diphosphate reductase alpha chain [EC:1.17.4.1]
K00526		ribonucleoside-diphosphate reductase beta chain [EC:1.17.4.1]
K01129	dgt	dGTPase [EC:3.1.5.1]
K05873	cyaB	adenylate cyclase, class 2 [EC:4.6.1.1]
K01591	pyrF	orotidine-5'-phosphate decarboxylase [EC:4.1.1.23]
K00945	cmk	CMP/dCMP kinase [EC:2.7.4.25]
K00560	thyA	thymidylate synthase [EC:2.1.1.45]
K16066	ydfG	3-hydroxy acid dehydrogenase / malonic semialdehyde reductase [EC:1.1.1.381 1.1.1.-]
K00812	aspB	aspartate aminotransferase [EC:2.6.1.1]
K01940	argG	argininosuccinate synthase [EC:6.3.4.5]
K01755	argH	argininosuccinate lyase [EC:4.3.2.1]
K01695	trpA	tryptophan synthase alpha chain [EC:4.2.1.20]
K01696	trpB	tryptophan synthase beta chain [EC:4.2.1.20]
K00836	ectB	diaminobutyrate-2-oxoglutarate transaminase [EC:2.6.1.76]
K13745	ddc	L-2,4-diaminobutyrate decarboxylase [EC:4.1.1.86]
K00547	mmuM	homocysteine S-methyltransferase [EC:2.1.1.10]
K01611	speD	S-adenosylmethionine decarboxylase [EC:4.1.1.50]
K00797	speE	spermidine synthase [EC:2.5.1.16]
K22956	expI	acyl homoserine lactone synthase [EC:2.3.1.184]
K01243	mtnN	adenosylhomocysteine nucleosidase [EC:3.2.2.9]
K08968	msrC	L-methionine (R)-S-oxide reductase [EC:1.8.4.14]
K00558	DNMT1	DNA (cytosine-5)-methyltransferase 1 [EC:2.1.1.37]
K00835	avtA	valine--pyruvate aminotransferase [EC:2.6.1.66]
K00821	argD	acetylornithine/N-succinyldiaminopimelate aminotransferase [EC:2.6.1.11 2.6.1.17]
K01439	dapE	succinyl-diaminopimelate desuccinylase [EC:3.5.1.18]
K01941		urea carboxylase [EC:6.3.4.6]
K01457	atzF	allophanate hydrolase [EC:3.5.1.54]
K14682	argAB	amino-acid N-acetyltransferase [EC:2.3.1.1]
K10536	aguA	agmatine deiminase [EC:3.5.3.12]
K12251	aguB	N-carbamoylputrescine amidase [EC:3.5.1.53]
K01581		ornithine decarboxylase [EC:4.1.1.17]
K00318	PRODH	proline dehydrogenase [EC:1.5.5.2]
K00817	hisC	histidinol-phosphate aminotransferase [EC:2.6.1.9]
K01735	aroB	3-dehydroquinate synthase [EC:4.2.3.4]
K00891	aroK	shikimate kinase [EC:2.7.1.71]
K00800	aroA	3-phosphoshikimate 1-carboxyvinyltransferase [EC:2.5.1.19]
K01736	aroC	chorismate synthase [EC:4.2.3.5]
K01657	trpE	anthranilate synthase component I [EC:4.1.3.27]
K01658	trpG	anthranilate synthase component II [EC:4.1.3.27]
K00766	trpD	anthranilate phosphoribosyltransferase [EC:2.4.2.18]
K13498	trpCF	indole-3-glycerol phosphate synthase / phosphoribosylanthranilate isomerase [EC:4.1.1.48 5.3.1.24]
K01579	panD	aspartate 1-decarboxylase [EC:4.1.1.11]
K01918	panC	pantoate--beta-alanine ligase [EC:6.3.2.1]
K09459		phosphonopyruvate decarboxylase [EC:4.1.1.82]
K06164	phnI	alpha-D-ribose 1-methylphosphonate 5-triphosphate synthase subunit PhnI [EC:2.7.8.37]
K06166	phnG	alpha-D-ribose 1-methylphosphonate 5-triphosphate synthase subunit PhnG [EC:2.7.8.37]
K06165	phnH	alpha-D-ribose 1-methylphosphonate 5-triphosphate synthase subunit PhnH [EC:2.7.8.37]
K05780	phnL	alpha-D-ribose 1-methylphosphonate 5-triphosphate synthase subunit PhnL [EC:2.7.8.37]
K06162	phnM	alpha-D-ribose 1-methylphosphonate 5-triphosphate diphosphatase [EC:3.6.1.63]
K06163	phnJ	alpha-D-ribose 1-methylphosphonate 5-phosphate C-P lyase [EC:4.7.1.1]
K06167	phnP	phosphoribosyl 1,2-cyclic phosphate phosphodiesterase [EC:3.1.4.55]
K00384	trxB	thioredoxin reductase (NADPH) [EC:1.8.1.9]
K07232	CHAC	glutathione-specific gamma-glutamylcyclotransferase [EC:4.3.2.7]
K00799	GST	glutathione S-transferase [EC:2.5.1.18]
K01627	kdsA	2-dehydro-3-deoxyphosphooctonate aldolase (KDO 8-P synthase) [EC:2.5.1.55]
K02560	lpxM	lauroyl-Kdo2-lipid IVA myristoyltransferase [EC:2.3.1.243]
K05366	mrcA	penicillin-binding protein 1A [EC:2.4.1.129 3.4.16.4]
K05365	mrcB	penicillin-binding protein 1B [EC:2.4.1.129 3.4.16.4]
K01497	ribA	GTP cyclohydrolase II [EC:3.5.4.25]
K12152	nudJ	phosphatase NudJ [EC:3.6.1.-]
K00275	pdxH	pyridoxamine 5'-phosphate oxidase [EC:1.4.3.5]
K00868	pdxK	pyridoxine kinase [EC:2.7.1.35]
K03473	pdxB	erythronate-4-phosphate dehydrogenase [EC:1.1.1.290]
K01916	nadE	NAD+ synthase [EC:6.3.1.5]
K08281	pncA	nicotinamidase/pyrazinamidase [EC:3.5.1.19 3.5.1.-]
K00324	pntA	proton-translocating NAD(P)+ transhydrogenase subunit alpha [EC:7.1.1.1]
K00325	pntB	proton-translocating NAD(P)+ transhydrogenase subunit beta [EC:7.1.1.1]
K00606	panB	3-methyl-2-oxobutanoate hydroxymethyltransferase [EC:2.1.2.11]
K02169	bioC	malonyl-CoA O-methyltransferase [EC:2.1.1.197]
K00652	bioF	8-amino-7-oxononanoate synthase [EC:2.3.1.47]
K00833	bioA	adenosylmethionine---8-amino-7-oxononanoate aminotransferase [EC:2.6.1.62]
K01935	bioD	dethiobiotin synthetase [EC:6.3.3.3]
K01012	bioB	biotin synthase [EC:2.8.1.6]
K08310	nudB	dihydroneopterin triphosphate diphosphatase [EC:3.6.1.67]
K00950	folK	2-amino-4-hydroxy-6-hydroxymethyldihydropteridine diphosphokinase [EC:2.7.6.3]
K11754	folC	dihydrofolate synthase / folylpolyglutamate synthase [EC:6.3.2.12 6.3.2.17]
K01664	pabA	para-aminobenzoate synthetase component II [EC:2.6.1.85]
K01665	pabB	para-aminobenzoate synthetase component I [EC:2.6.1.85]
K03639	moaA	GTP 3',8-cyclase [EC:4.1.99.22]
K03637	moaC	cyclic pyranopterin monophosphate synthase [EC:4.6.1.17]
K03635	MOCS2B	molybdopterin synthase catalytic subunit [EC:2.8.1.12]
K03638	moaB	molybdopterin adenylyltransferase [EC:2.7.7.75]
K03750	moeA	molybdopterin molybdotransferase [EC:2.10.1.1]
K02492	hemA	glutamyl-tRNA reductase [EC:1.2.1.70]
K01845	hemL	glutamate-1-semialdehyde 2,1-aminomutase [EC:5.4.3.8]
K19221	cobA	cob(I)alamin adenosyltransferase [EC:2.5.1.17]
K02549	menC	o-succinylbenzoate synthase [EC:4.2.1.113]
K02548	menA	1,4-dihydroxy-2-naphthoate polyprenyltransferase [EC:2.5.1.74]
K00919	ispE	4-diphosphocytidyl-2-C-methyl-D-erythritol kinase [EC:2.7.1.148]
K18583	thnE	carboxymethylproline synthase [EC:2.3.1.226]
K18316	cpmA	carbapenam-3-carboxylate synthase [EC:6.3.3.6]
K01821	praC	4-oxalocrotonate tautomerase [EC:5.3.2.6]
K02945	RP-S1	small subunit ribosomal protein S1
K02887	RP-L20	large subunit ribosomal protein L20
K02909	RP-L31	large subunit ribosomal protein L31
K02916	RP-L35	large subunit ribosomal protein L35
K01876	DARS2	aspartyl-tRNA synthetase [EC:6.1.1.12]
K01868	TARS	threonyl-tRNA synthetase [EC:6.1.1.3]
K01875	SARS	seryl-tRNA synthetase [EC:6.1.1.11]
K04567	KARS	lysyl-tRNA synthetase, class II [EC:6.1.1.6]
K01889	FARSA	phenylalanyl-tRNA synthetase alpha chain [EC:6.1.1.20]
K01890	FARSB	phenylalanyl-tRNA synthetase beta chain [EC:6.1.1.20]
K01866	YARS	tyrosyl-tRNA synthetase [EC:6.1.1.1]
K01867	WARS	tryptophanyl-tRNA synthetase [EC:6.1.1.2]
K03110	ftsY	fused signal recognition particle receptor
K04085	tusA	tRNA 2-thiouridine synthesizing protein A [EC:2.8.1.-]
K00566	mnmA	tRNA-uridine 2-sulfurtransferase [EC:2.8.1.13]
K03636	moaD	sulfur-carrier protein
K21029	moeB	molybdopterin-synthase adenylyltransferase [EC:2.7.7.80]
K08311	nudH	putative (di)nucleoside polyphosphate hydrolase [EC:3.6.1.-]
K11927	rhlE	ATP-dependent RNA helicase RhlE [EC:3.6.4.13]
K00970	pcnB	poly(A) polymerase [EC:2.7.7.19]
K02345	holE	DNA polymerase III subunit theta [EC:2.7.7.7]
K02342	dnaQ	DNA polymerase III subunit epsilon [EC:2.7.7.7]
K03469	rnhA	ribonuclease HI [EC:3.1.26.4]
K10773	NTHL1	endonuclease III [EC:3.2.2.- 4.2.99.18]
K03575	mutY	A/G-specific adenine glycosylase [EC:3.2.2.31]
K01142		exodeoxyribonuclease III [EC:3.1.11.2]
K07462	recJ	single-stranded-DNA-specific exonuclease [EC:3.1.-.-]
K03702	uvrB	excinuclease ABC subunit B
K03573	mutH	DNA mismatch repair protein MutH
K06223	dam	DNA adenine methylase [EC:2.1.1.72]
K03550	ruvA	holliday junction DNA helicase RuvA [EC:5.6.2.4]
K03551	ruvB	holliday junction DNA helicase RuvB [EC:5.6.2.4]
K01159	ruvC	crossover junction endodeoxyribonuclease RuvC [EC:3.1.21.10]
K03582	recB	exodeoxyribonuclease V beta subunit [EC:3.1.11.5]
K03583	recC	exodeoxyribonuclease V gamma subunit [EC:3.1.11.5]
K03581	recD	exodeoxyribonuclease V alpha subunit [EC:3.1.11.5]
K04066	priA	primosomal protein N' (replication factor Y) (superfamily II helicase) [EC:5.6.2.4]
K03767	PPIA	peptidyl-prolyl cis-trans isomerase A (cyclophilin A) [EC:5.2.1.8]
K11069	potD	spermidine/putrescine transport system substrate-binding protein
K11070	potC	spermidine/putrescine transport system permease protein
K11071	potB	spermidine/putrescine transport system permease protein
K11072	potA	spermidine/putrescine transport system ATP-binding protein [EC:7.6.2.11]
K10192	togB	oligogalacturonide transport system substrate-binding protein
K10193	togM	oligogalacturonide transport system permease protein
K10194	togN	oligogalacturonide transport system permease protein
K10195	togA	oligogalacturonide transport system ATP-binding protein
K10440	rbsC	ribose transport system permease protein
K10441	rbsA	ribose transport system ATP-binding protein [EC:7.5.2.7]
K10018	occT	octopine/nopaline transport system substrate-binding protein
K10019	occM	octopine/nopaline transport system permease protein
K10020	occQ	octopine/nopaline transport system permease protein
K10021	occP	octopine/nopaline transport system ATP-binding protein [EC:7.4.2.1]
K09972	aapP	general L-amino acid transport system ATP-binding protein [EC:7.4.2.1]
K01999	livK	branched-chain amino acid transport system substrate-binding protein
K01997	livH	branched-chain amino acid transport system permease protein
K01998	livM	branched-chain amino acid transport system permease protein
K01995	livG	branched-chain amino acid transport system ATP-binding protein
K01996	livF	branched-chain amino acid transport system ATP-binding protein
K11959	urtA	urea transport system substrate-binding protein
K11960	urtB	urea transport system permease protein
K11961	urtC	urea transport system permease protein
K11962	urtD	urea transport system ATP-binding protein
K11963	urtE	urea transport system ATP-binding protein
K15580	oppA	oligopeptide transport system substrate-binding protein
K15581	oppB	oligopeptide transport system permease protein
K15582	oppC	oligopeptide transport system permease protein
K15583	oppD	oligopeptide transport system ATP-binding protein
K10823	oppF	oligopeptide transport system ATP-binding protein
K19226	sapA	cationic peptide transport system substrate-binding protein
K19227	sapB	cationic peptide transport system permease protein
K19228	sapC	cationic peptide transport system permease protein
K19229	sapD	cationic peptide transport system ATP-binding protein
K19230	sapF	cationic peptide transport system ATP-binding protein
K13889	gsiB	glutathione transport system substrate-binding protein
K13890	gsiC	glutathione transport system permease protein
K13891	gsiD	glutathione transport system permease protein
K13892	gsiA	glutathione transport system ATP-binding protein
K23227	fhuD	ferric hydroxamate transport system substrate-binding protein
K23228	fhuB	ferric hydroxamate transport system permease protein
K10829	fhuC	ferric hydroxamate transport system ATP-binding protein [EC:7.2.2.16]
K06858	btuF	vitamin B12 transport system substrate-binding protein
K09815	znuA	zinc transport system substrate-binding protein
K09816	znuB	zinc transport system permease protein
K09817	znuC	zinc transport system ATP-binding protein [EC:7.2.2.20]
K11604	sitA	manganese/iron transport system substrate-binding protein
K11605	sitC	manganese/iron transport system permease protein
K11606	sitD	manganese/iron transport system permease protein
K11607	sitB	manganese/iron transport system ATP-binding protein
K09811	ftsX	cell division transport system permease protein
K09812	ftsE	cell division transport system ATP-binding protein
K16012	cydC	ATP-binding cassette, subfamily C, bacterial CydC
K16013	cydD	ATP-binding cassette, subfamily C, bacterial CydD
K02757	bglF	beta-glucoside PTS system EIICBA component [EC:2.7.1.-]
K08484	ptsP	phosphotransferase system, enzyme I, PtsP [EC:2.7.3.9]
K11904	vgrG	type VI secretion system secreted protein VgrG
K11903	hcp	type VI secretion system secreted protein Hcp
K07637	phoQ	two-component system, OmpR family, sensor histidine kinase PhoQ [EC:2.7.13.3]
K07660	phoP	two-component system, OmpR family, response regulator PhoP
K07638	envZ	two-component system, OmpR family, osmolarity sensor histidine kinase EnvZ [EC:2.7.13.3]
K07659	ompR	two-component system, OmpR family, phosphate regulon response regulator OmpR
K07639	rstB	two-component system, OmpR family, sensor histidine kinase RstB [EC:2.7.13.3]
K07661	rstA	two-component system, OmpR family, response regulator RstA
K04771	degP	serine protease Do [EC:3.4.21.107]
K07673	narX	two-component system, NarL family, nitrate/nitrite sensor histidine kinase NarX [EC:2.7.13.3]
K07684	narL	two-component system, NarL family, nitrate/nitrite response regulator NarL
K00373	narJ	nitrate reductase molybdenum cofactor assembly chaperone NarJ/NarW
K11103	dctA	aerobic C4-dicarboxylate transport protein
K05875	tar	methyl-accepting chemotaxis protein II, aspartate sensor receptor
K04564	SOD2	superoxide dismutase, Fe-Mn family [EC:1.15.1.1]
K02055	ABC.SP.S	putative spermidine/putrescine transport system substrate-binding protein
K02053	ABC.SP.P	putative spermidine/putrescine transport system permease protein
K02054	ABC.SP.P1	putative spermidine/putrescine transport system permease protein
K02052	ABC.SP.A	putative spermidine/putrescine transport system ATP-binding protein
K06204	dksA	RNA polymerase-binding transcription factor
K07347	fimD	outer membrane usher protein
K01354	ptrB	oligopeptidase B [EC:3.4.21.83]
K01448	amiABC	N-acetylmuramoyl-L-alanine amidase [EC:3.5.1.28]
K02478		two-component system
K08566	pla	plasminogen activator [EC:3.4.23.48]
K01407	ptrA	protease III [EC:3.4.24.55]
K01258	pepT	tripeptide aminopeptidase [EC:3.4.11.4]
K12941	abgB	aminobenzoyl-glutamate utilization protein B
K19304	mepM	murein DD-endopeptidase [EC:3.4.24.-]
K03799	htpX	heat shock protein HtpX [EC:3.4.24.-]
K07261	mepA	penicillin-insensitive murein DD-endopeptidase [EC:3.4.24.-]
K07262	pbpG	serine-type D-Ala-D-Ala endopeptidase (penicillin-binding protein 7) [EC:3.4.21.-]
K03503	umuD	DNA polymerase V [EC:3.4.21.-]
K03797		carboxyl-terminal processing protease [EC:3.4.21.102]
K04773	sppA	protease IV [EC:3.4.21.-]
K04774	sohB	serine protease SohB [EC:3.4.21.-]
K01419	hslV	ATP-dependent HslUV protease, peptidase subunit HslV [EC:3.4.25.2]
K13693	gpgS	glucosyl-3-phosphoglycerate synthase [EC:2.4.1.266]
K08306	mltC	membrane-bound lytic murein transglycosylase C [EC:4.2.2.-]
K08307	mltD	membrane-bound lytic murein transglycosylase D [EC:4.2.2.-]
K01894	gluQ	glutamyl-Q tRNA(Asp) synthetase [EC:6.1.1.-]
K13634	cysB	LysR family transcriptional regulator, cys regulon transcriptional activator
K02529	lacI	LacI family transcriptional regulator
K05499	cytR	LacI family transcriptional regulator, repressor for deo operon, udp, cdd, tsx, nupC, and nupG
K03487	ascG	LacI family transcriptional regulator, asc operon repressor
K03603	fadR	GntR family transcriptional regulator, negative regulator for fad regulon and positive regulator of fabA
K00375		GntR family transcriptional regulator / MocR family aminotransferase
K03719	lrp	Lrp/AsnC family transcriptional regulator, leucine-responsive regulatory protein
K06075	slyA	MarR family transcriptional regulator, transcriptional regulator for hemolysin
K19333	kdgR	IclR family transcriptional regulator, KDG regulon repressor
K01420	fnr	CRP/FNR family transcriptional regulator, anaerobic regulatory protein
K19337	hexR	RpiR family transcriptional regulator, carbohydrate utilization regulator
K02647	cdaR	carbohydrate diacid regulator
K23239	frmR	FrmR/RcnR family transcriptional regulator, repressor of frmRAB operon
K15545	mlc	transcriptional regulator of PTS gene
K02562	mtlR	mannitol operon repressor
K03721	tyrR	transcriptional regulator of aroF, aroG, tyrA and aromatic amino acid transport
K03974	pspF	psp operon transcriptional activator
K03973	pspC	phage shock protein C
K03089	rpoH	RNA polymerase sigma-32 factor
K04760	greB	transcription elongation factor GreB
K02553	rraA	regulator of ribonuclease activity A
K08316	rsmD	16S rRNA (guanine966-N2)-methyltransferase [EC:2.1.1.171]
K11392	rsmF	16S rRNA (cytosine1407-C5)-methyltransferase [EC:2.1.1.178]
K00563	rlmA1	23S rRNA (guanine745-N1)-methyltransferase [EC:2.1.1.187]
K06178	rluB	23S rRNA pseudouridine2605 synthase [EC:5.4.99.22]
K06181	rluE	23S rRNA pseudouridine2457 synthase [EC:5.4.99.20]
K09136	ycaO	ribosomal protein S12 methylthiotransferase accessory factor
K07320	prmB	ribosomal protein L3 glutamine methyltransferase [EC:2.1.1.298]
K18850	ycfD	50S ribosomal protein L16 3-hydroxylase [EC:1.14.11.47]
K14762	yibL	ribosome-associated protein
K06942	ychF	ribosome-binding ATPase
K03439	trmB	tRNA (guanine-N7-)-methyltransferase [EC:2.1.1.33]
K06173	truA	tRNA pseudouridine38-40 synthase [EC:5.4.99.12]
K01147	rnb	exoribonuclease II [EC:3.1.13.1]
K03684	rnd	ribonuclease D [EC:3.1.13.5]
K05541	dusC	tRNA-dihydrouridine synthase C [EC:1.-.-.-]
K15256	cmoA	tRNA (cmo5U34)-methyltransferase [EC:2.1.1.-]
K15257	cmoB	tRNA (mo5U34)-methyltransferase [EC:2.1.1.-]
K14058	ttcA	tRNA 2-thiocytidine biosynthesis protein TtcA
K15461	mnmC	tRNA 5-methylaminomethyl-2-thiouridine biosynthesis bifunctional protein [EC:2.1.1.61 1.5.-.-]
K09765	queH	epoxyqueuosine reductase [EC:1.17.99.6]
K14742	tsaB	tRNA threonylcarbamoyladenosine biosynthesis protein TsaB
K03113	EIF1	translation initiation factor 1
K02520	infC	translation initiation factor IF-3
K02835	prfA	peptide chain release factor 1
K02493	hemK	release factor glutamine methyltransferase [EC:2.1.1.297]
K01056	PTH1	peptidyl-tRNA hydrolase, PTH1 family [EC:3.1.1.29]
K02518	infA	translation initiation factor IF-1
K09906	epmC	elongation factor P hydroxylase [EC:1.14.-.-]
K02836	prfB	peptide chain release factor 2
K03667	hslU	ATP-dependent HslUV protease ATP-binding subunit HslU
K04083	hslO	molecular chaperone Hsp33
K04762	hslR	ribosome-associated heat shock protein Hsp15
K07346	fimC	fimbrial chaperone protein
K03611	dsbB	protein dithiol:quinone oxidoreductase [EC:1.8.5.9]
K03981	dsbC	thiol:disulfide interchange protein DsbC [EC:5.3.4.1]
K04764	ihfA	integration host factor subunit alpha
K05788	ihfB	integration host factor subunit beta
K10748	tus	DNA replication terminus site-binding protein
K03168	topA	DNA topoisomerase I [EC:5.6.2.1]
K03169	topB	DNA topoisomerase III [EC:5.6.2.1]
K03466	ftsK	DNA segregation ATPase FtsK/SpoIIIE, S-DNA-T family
K03591	ftsN	cell division protein FtsN
K09892	zapB	cell division protein ZapB
K03610	minC	septum site-determining protein MinC
K03609	minD	septum site-determining protein MinD
K03608	minE	cell division topological specificity factor
K04763	xerD	integrase/recombinase XerD
K00567	ogt	methylated-DNA-[protein]-cysteine S-methyltransferase [EC:2.1.1.63]
K05984	cho	excinuclease Cho [EC:3.1.25.-]
K03502	umuC	DNA polymerase V
K03722	dinG	ATP-dependent DNA helicase DinG [EC:5.6.2.3]
K06147	ABCB-BAC	ATP-binding cassette, subfamily B, bacterial
K25180	ybhR	drug efflux transport system permease protein
K25181	ybhS	drug efflux transport system permease protein
K25182	ybhF	drug efflux transport system ATP-binding protein
K25183	ybhG	membrane fusion protein YbhG
K01992	ABC-2.P	ABC-2 type transport system permease protein
K01990	ABC-2.A	ABC-2 type transport system ATP-binding protein
K14347	SLC10A7	solute carrier family 10 (sodium/bile acid cotransporter), member 7
K08177	oxlT	MFS transporter, OFA family, oxalate/formate antiporter
K26580	rhmT	MFS transporter, ACS family, inner membrane transport protein
K08159	sotB	MFS transporter, DHA1 family, L-arabinose/isopropyl-beta-D-thiogalactopyranoside export protein
K08224	ynfM	MFS transporter, YNFM family, putative membrane transport protein
K08219	UMF2	MFS transporter, UMF2 family, putative MFS family transporter protein
K02440	GLPF	glycerol uptake facilitator protein
K06212	focA	formate transporter
K03561	exbB	biopolymer transport protein ExbB
K03559	exbD	biopolymer transport protein ExbD
K16074	zntB	zinc transporter
K16088	TC.FEV.OM1	outer-membrane receptor for ferric coprogen and ferric-rhodotorulic acid
K22110	kdgM	oligogalacturonate-specific porin family protein
K06518	cidA	holin-like protein
K16235	mmuP	S-methylmethionine transporter
K16238	eat	ethanolamine permease
K13283	fieF	ferrous-iron efflux pump FieF
K03297	emrE	small multidrug resistance pump
K15268	eamA	O-acetylserine/cysteine efflux transporter
K02526	kdgT	2-keto-3-deoxygluconate permease
K07300	chaA	Ca2+:H+ antiporter
K10974	codB	cytosine permease
K03281	clcA	chloride channel protein, CIC family
K03321	TC.SULP	sulfate permease, SulP family
K03325	ACR3	arsenite transporter
K06895	lysE	L-lysine exporter family protein LysE/ArgO
K09125	yhhQ	queuosine precursor transporter
K23242	mntP	manganese efflux pump family protein
K03832	tonB	periplasmic protein TonB
K07274	mipA	MipA family protein
K02679	ppdA	prepilin peptidase dependent protein A
K02680	ppdB	prepilin peptidase dependent protein B
K02681	ppdC	prepilin peptidase dependent protein C
K12288	hofM	pilus assembly protein HofM
K12289	hofN	pilus assembly protein HofN
K12291	hofP	pilus assembly protein HofP
K02507	hofQ	protein transport protein HofQ
K12055	parA	chromosome partitioning related protein ParA
K03970	pspB	phage shock protein B
K19165	phd	antitoxin Phd
K01118	acpD	FMN-dependent NADH-azoreductase [EC:1.7.1.17]
K07305	msrB	peptide-methionine (R)-S-oxide reductase [EC:1.8.4.12]
K11065	tpx	thioredoxin-dependent peroxiredoxin [EC:1.11.1.24]
K02217	ftnA	ferritin [EC:1.16.3.2]
K00528	fpr	ferredoxin/flavodoxin---NADP+ reductase [EC:1.18.1.2 1.19.1.1]
K04069	pflA	pyruvate formate lyase activating enzyme [EC:1.97.1.4]
K11933	hcr	NADH oxidoreductase Hcr [EC:1.-.-.-]
K00684	aat	leucyl/phenylalanyl-tRNA---protein transferase [EC:2.3.2.6]
K13292	lgt	phosphatidylglycerol---prolipoprotein diacylglyceryl transferase [EC:2.5.1.145]
K07053		3',5'-nucleoside bisphosphate phosphatase [EC:3.1.3.97]
K08296	sixA	phosphohistidine phosphatase [EC:3.1.3.-]
K03578	hrpA	ATP-dependent helicase HrpA [EC:3.6.4.13]
K03579	hrpB	ATP-dependent helicase HrpB [EC:3.6.4.13]
K03614	rnfD	H+/Na+-translocating ferredoxin:NAD+ oxidoreductase subunit D [EC:7.1.1.11 7.2.1.2]
K03615	rnfC	H+/Na+-translocating ferredoxin:NAD+ oxidoreductase subunit C [EC:7.1.1.11 7.2.1.2]
K03616	rnfB	H+/Na+-translocating ferredoxin:NAD+ oxidoreductase subunit B [EC:7.1.1.11 7.2.1.2]
K01534	zntA	Zn2+/Cd2+-exporting ATPase [EC:7.2.2.12 7.2.2.21]
K06206	sfsA	sugar fermentation stimulation protein A
K20628	exlX	expansin
K02379	fdhD	FdhD protein
K03612	rnfG	H+/Na+-translocating ferredoxin:NAD+ oxidoreductase subunit G
K03613	rnfE	H+/Na+-translocating ferredoxin:NAD+ oxidoreductase subunit E
K03617	rnfA	H+/Na+-translocating ferredoxin:NAD+ oxidoreductase subunit A
K03840	fldB	flavodoxin II
K03647	nrdI	protein involved in ribonucleotide reduction
K08992	lapA	lipopolysaccharide assembly protein A
K19804	lapB	lipopolysaccharide assembly protein B
K03704	cspA	cold shock protein
K06959	tex	protein Tex
K06191	nrdH	glutaredoxin-like protein NrdH
K03630	radC	DNA repair protein RadC
K07478	ycaJ	putative ATPase
K03969	pspA	phage shock protein A
K06190	ispZ	intracellular septation protein
K03607	proQ	ProP effector
K14055	uspE	universal stress protein E
K06200	cstA	carbon starvation protein
K07180	prkA	serine protein kinase
K03634	lolA	outer membrane lipoprotein carrier protein
K02494	lolB	outer membrane lipoprotein LolB
K06077	slyB	outer membrane lipoprotein SlyB
K07275	ompW	outer membrane protein
K07285	slp	outer membrane lipoprotein
K04064	osmE	osmotically inducible lipoprotein OsmE
K06201	cutC	copper homeostasis protein
K05781	phnK	putative phosphonate transport system ATP-binding protein
K03558	cvpA	membrane protein required for colicin V production
K07001		NTE family protein
K15724	erpA	iron-sulfur cluster insertion protein
K07038		inner membrane protein
K07058		membrane protein
K07153	hflD	high frequency lysogenization protein
K03749	dedD	DedD protein
K03112	damX	DamX protein
K03975	dedA	membrane-associated protein
K08990	ycjF	putative membrane protein
K08993	yhhL	putative membrane protein
K06890		uncharacterized protein
K06918		uncharacterized protein
K06938		uncharacterized protein
K06956		uncharacterized protein
K07078		uncharacterized protein
K07090		uncharacterized protein
K07136		uncharacterized protein
K09160		uncharacterized protein
K09703		uncharacterized protein
K09780		uncharacterized protein
K09786		uncharacterized protein
K09901		uncharacterized protein
K09902		uncharacterized protein
K09907		uncharacterized protein
K09916		uncharacterized protein
K09917		uncharacterized protein
K09923		uncharacterized protein
K03841	FBP	fructose-1,6-bisphosphatase I [EC:3.1.3.11]
K01624	FBA	fructose-bisphosphate aldolase, class II [EC:4.1.2.13]
K00927	PGK	phosphoglycerate kinase [EC:2.7.2.3]
K20866	yihX	glucose-1-phosphatase [EC:3.1.3.10]
K00615		transketolase [EC:2.2.1.1]
K01807	rpiA	ribose 5-phosphate isomerase A [EC:5.3.1.6]
K01619	deoC	deoxyribose-phosphate aldolase [EC:4.1.2.4]
K01839	deoB	phosphopentomutase [EC:5.4.2.7]
K00090	ghrB	glyoxylate/hydroxypyruvate/2-ketogluconate reductase [EC:1.1.1.79 1.1.1.81 1.1.1.215]
K00851	idnK	gluconokinase [EC:2.7.1.12]
K01184		polygalacturonase [EC:3.2.1.15]
K22396	yjhG	xylonate dehydratase [EC:4.2.1.82]
K22397	yjhH	2-dehydro-3-deoxy-D-pentonate aldolase [EC:4.1.2.28]
K00882	fruK	1-phosphofructokinase [EC:2.7.1.56]
K02770	fruA	fructose PTS system EIIBC or EIIC component [EC:2.7.1.202]
K01193	INV	beta-fructofuranosidase [EC:3.2.1.26]
K02821	ulaC	ascorbate PTS system EIIA or EIIAB component [EC:2.7.1.194]
K02822	ulaB	ascorbate PTS system EIIB component [EC:2.7.1.194]
K03475	ulaA	ascorbate PTS system EIIC component
K00705	malQ	4-alpha-glucanotransferase [EC:2.4.1.25]
K03431	glmM	phosphoglucosamine mutase [EC:5.4.2.10]
K00075	murB	UDP-N-acetylmuramate dehydrogenase [EC:1.3.1.98]
K12972	ghrA	glyoxylate/hydroxypyruvate reductase [EC:1.1.1.79 1.1.1.81]
K03781	katE	catalase [EC:1.11.1.6]
K00018	hprA	glycerate dehydrogenase [EC:1.1.1.29]
K01915	glnA	glutamine synthetase [EC:6.3.1.2]
K00281	GLDC	glycine cleavage system P protein (glycine dehydrogenase) [EC:1.4.4.2]
K00605	gcvT	glycine cleavage system T protein (aminomethyltransferase) [EC:2.1.2.10]
K02437	gcvH	glycine cleavage system H protein
K00048	fucO	lactaldehyde reductase [EC:1.1.1.77]
K01652		acetolactate synthase I/II/III large subunit [EC:2.2.1.6]
K01575	alsD	acetolactate decarboxylase [EC:4.1.1.5]
K03366	butA	meso-butanediol dehydrogenase / (S,S)-butanediol dehydrogenase / diacetyl reductase [EC:1.1.1.- 1.1.1.76 1.1.1.304]
K02257	COX10	heme o synthase [EC:2.5.1.141]
K02300	cyoD	cytochrome o ubiquinol oxidase subunit IV
K02299	cyoC	cytochrome o ubiquinol oxidase subunit III
K02298	cyoB	cytochrome o ubiquinol oxidase subunit I [EC:7.1.1.3]
K02297	cyoA	cytochrome o ubiquinol oxidase subunit II [EC:7.1.1.3]
K01070	frmB	S-formylglutathione hydrolase [EC:3.1.2.12]
K05601	hcp	hydroxylamine reductase [EC:1.7.99.1]
K00262		glutamate dehydrogenase (NADP+) [EC:1.4.1.4]
K00265	gltB	glutamate synthase (NADPH) large chain [EC:1.4.1.13]
K00266	gltD	glutamate synthase (NADPH) small chain [EC:1.4.1.13]
K02439	glpE	thiosulfate sulfurtransferase [EC:2.8.1.1]
K07306	dmsA	anaerobic dimethyl sulfoxide reductase subunit A [EC:1.8.5.3]
K07307	dmsB	anaerobic dimethyl sulfoxide reductase subunit B
K07308	dmsC	anaerobic dimethyl sulfoxide reductase subunit C
K00059	fabG	3-oxoacyl-[acyl-carrier protein] reductase [EC:1.1.1.100]
K00111	glpA	glycerol-3-phosphate dehydrogenase [EC:1.1.5.3]
K00112	glpB	glycerol-3-phosphate dehydrogenase subunit B [EC:1.1.5.3]
K00113	glpC	glycerol-3-phosphate dehydrogenase subunit C
K01048	pldB	lysophospholipase [EC:3.1.1.5]
K01126		glycerophosphoryl diester phosphodiesterase [EC:3.1.4.46]
K00998	pssA	CDP-diacylglycerol---serine O-phosphatidyltransferase [EC:2.7.8.8]
K01095	pgpA	phosphatidylglycerophosphatase A [EC:3.1.3.27]
K10804	tesA	acyl-CoA thioesterase I [EC:3.1.2.- 3.1.2.2 3.1.1.2 3.1.1.5]
K10805	tesB	acyl-CoA thioesterase II [EC:3.1.2.-]
K01515	nudF	ADP-ribose diphosphatase [EC:3.6.1.13 3.6.1.-]
K01945	purD	phosphoribosylamine---glycine ligase [EC:6.3.4.13]
K11175	purN	phosphoribosylglycinamide formyltransferase 1 [EC:2.1.2.2]
K01933	purM	phosphoribosylformylglycinamidine cyclo-ligase [EC:6.3.3.1]
K01923	purC	phosphoribosylaminoimidazole-succinocarboxamide synthase [EC:6.3.2.6]
K00602	purH	phosphoribosylaminoimidazolecarboxamide formyltransferase / IMP cyclohydrolase [EC:2.1.2.3 3.5.4.10]
K00759	APRT	adenine phosphoribosyltransferase [EC:2.4.2.7]
K11751	ushA	5'-nucleotidase / UDP-sugar diphosphatase [EC:3.1.3.5 3.6.1.45]
K03784	deoD	purine-nucleoside phosphorylase [EC:2.4.2.1]
K09913	ppnP	purine/pyrimidine-nucleoside phosphorylase [EC:2.4.2.1 2.4.2.2]
K00942	gmk	guanylate kinase [EC:2.7.4.8]
K01139	spoT	GTP diphosphokinase / guanosine-3',5'-bis(diphosphate) 3'-diphosphatase [EC:2.7.6.5 3.1.7.2]
K01939	purA	adenylosuccinate synthase [EC:6.3.4.4]
K00939	adk	adenylate kinase [EC:2.7.4.3]
K03651	cpdA	3',5'-cyclic-AMP phosphodiesterase [EC:3.1.4.53]
K00762	pyrE	orotate phosphoribosyltransferase [EC:2.4.2.10]
K07043	upp	UTP pyrophosphatase [EC:3.6.1.-]
K00761	upp	uracil phosphoribosyltransferase [EC:2.4.2.9]
K01520	dut	dUTP diphosphatase [EC:3.6.1.23]
K13051	ASRGL1	L-asparaginase / beta-aspartyl-peptidase [EC:3.5.1.1 3.4.19.5]
K00133	asd	aspartate-semialdehyde dehydrogenase [EC:1.2.1.11]
K01753	dsdA	D-serine dehydratase [EC:4.3.1.18]
K25316	racX	amino-acid racemase [EC:5.1.1.10]
K00789	metK	S-adenosylmethionine synthetase [EC:2.5.1.6]
K00832	tyrB	aromatic-amino-acid transaminase [EC:2.6.1.57]
K07173	luxS	S-ribosylhomocysteine lyase [EC:4.4.1.21]
K01919	gshA	glutamate--cysteine ligase [EC:6.3.2.2]
K01920	gshB	glutathione synthase [EC:6.3.2.3]
K01586	lysA	diaminopimelate decarboxylase [EC:4.1.1.20]
K00930	argB	acetylglutamate kinase [EC:2.7.2.8]
K00145	argC	N-acetyl-gamma-glutamyl-phosphate reductase [EC:1.2.1.38]
K01438	argE	acetylornithine deacetylase [EC:3.5.1.16]
K01585	speA	arginine decarboxylase [EC:4.1.1.19]
K01480	speB	agmatinase [EC:3.5.3.11]
K00657	speG	diamine N-acetyltransferase [EC:2.3.1.57]
K12255	gbuA	guanidinobutyrase [EC:3.5.3.7]
K00014	aroE	shikimate dehydrogenase [EC:1.1.1.25]
K01775	alr	alanine racemase [EC:5.1.1.1]
K19802	ycjG	L-Ala-D/L-Glu epimerase / N-acetyl-D-glutamate racemase [EC:5.1.1.20 5.1.1.-]
K07160	pxpA	5-oxoprolinase (ATP-hydrolysing) subunit A [EC:3.5.2.9]
K00383	GSR	glutathione reductase (NADPH) [EC:1.8.1.7]
K02527	kdtA	3-deoxy-D-manno-octulosonic-acid transferase [EC:2.4.99.12 2.4.99.13 2.4.99.14 2.4.99.15]
K19803	lpxT	Kdo2-lipid A phosphotransferase [EC:2.7.4.29]
K12975	eptB	KDO II ethanolaminephosphotransferase [EC:2.7.8.42]
K03274	gmhD	ADP-L-glycero-D-manno-heptose 6-epimerase [EC:5.1.3.20]
K02841	waaC	lipopolysaccharide heptosyltransferase I [EC:2.4.99.23]
K02843	waaF	lipopolysaccharide heptosyltransferase II [EC:2.4.99.24]
K02848	waaP	lipopolysaccharide core heptose(I) kinase [EC:2.7.1.235]
K02849	waaQ	lipopolysaccharide heptosyltransferase III [EC:2.4.99.25]
K02850	waaY	heptose II phosphotransferase [EC:2.7.1.-]
K02844	waaG	UDP-glucose:(heptosyl)LPS alpha-1,3-glucosyltransferase [EC:2.4.1.-]
K02840	waaB	UDP-D-galactose:(glucosyl)LPS alpha-1,6-D-galactosyltransferase [EC:2.4.1.-]
K02847	waaL	O-antigen ligase [EC:2.4.1.-]
K03814	mtgA	monofunctional glycosyltransferase [EC:2.4.1.129]
K07258	dacC	serine-type D-Ala-D-Ala carboxypeptidase (penicillin-binding protein 5/6) [EC:3.4.16.4]
K07259	dacB	serine-type D-Ala-D-Ala carboxypeptidase/endopeptidase (penicillin-binding protein 4) [EC:3.4.16.4 3.4.21.-]
K03147	thiC	phosphomethylpyrimidine synthase [EC:4.1.99.17]
K03148	thiF	sulfur carrier protein ThiS adenylyltransferase [EC:2.7.7.73]
K03151	thiI	tRNA uracil 4-sulfurtransferase [EC:2.8.1.4]
K03150	thiH	2-iminoacetate synthase [EC:4.1.99.19]
K01662	dxs	1-deoxy-D-xylulose-5-phosphate synthase [EC:2.2.1.7]
K03149	thiG	thiazole synthase [EC:2.8.1.10]
K00788	thiE	thiamine-phosphate pyrophosphorylase [EC:2.5.1.3]
K00946	thiL	thiamine-monophosphate kinase [EC:2.7.4.16]
K01077		alkaline phosphatase [EC:3.1.3.1]
K11752	ribD	diaminohydroxyphosphoribosylaminopyrimidine deaminase / 5-amino-6-(5-phosphoribosylamino)uracil reductase [EC:3.5.4.26 1.1.1.193]
K00794	ribH	6,7-dimethyl-8-ribityllumazine synthase [EC:2.5.1.78]
K05368	fre	NAD(P)H-flavin reductase [EC:1.5.1.41]
K03472	epd	D-erythrose 4-phosphate dehydrogenase [EC:1.2.1.72]
K03426		NAD+ diphosphatase [EC:3.6.1.22]
K03743	pncC	nicotinamide-nucleotide amidase [EC:3.5.1.42]
K00077	panE	2-dehydropantoate 2-reductase [EC:1.1.1.169]
K00867	coaA	type I pantothenate kinase [EC:2.7.1.33]
K13038	coaBC	phosphopantothenoylcysteine decarboxylase / phosphopantothenate---cysteine ligase [EC:4.1.1.36 6.3.2.5]
K00954		pantetheine-phosphate adenylyltransferase [EC:2.7.7.3]
K08682	acpH	acyl carrier protein phosphodiesterase [EC:3.1.4.14]
K02170	bioH	pimeloyl-[acyl-carrier protein] methyl ester esterase [EC:3.1.1.85]
K03524	birA	BirA family transcriptional regulator, biotin operon repressor / biotin---[acetyl-CoA-carboxylase] ligase [EC:6.3.4.15]
K08351	bisC	biotin/methionine sulfoxide reductase [EC:1.-.-.-]
K01495	GCH1	GTP cyclohydrolase IA [EC:3.5.4.16]
K00796	folP	dihydropteroate synthase [EC:2.5.1.15]
K06920	queC	7-cyano-7-deazaguanine synthase [EC:6.3.4.20]
K00604	MTFMT	methionyl-tRNA formyltransferase [EC:2.1.2.9]
K01698	hemB	porphobilinogen synthase [EC:4.2.1.24]
K01599	hemE	uroporphyrinogen decarboxylase [EC:4.1.1.37]
K02495	hemN	oxygen-independent coproporphyrinogen III oxidase [EC:1.3.98.3]
K00230	hemG	menaquinone-dependent protoporphyrinogen oxidase [EC:1.3.5.3]
K01772	hemH	protoporphyrin/coproporphyrin ferrochelatase [EC:4.98.1.1 4.99.1.9]
K03594	bfr	bacterioferritin [EC:1.16.3.1]
K03182	ubiD	4-hydroxy-3-polyprenylbenzoate decarboxylase [EC:4.1.1.98]
K00568	ubiG	2-polyprenyl-6-hydroxyphenyl methylase / 3-demethylubiquinone-9 3-methyltransferase [EC:2.1.1.222 2.1.1.64]
K03183	ubiE	demethylmenaquinone methyltransferase / 2-methoxy-6-polyprenyl-1,4-benzoquinol methylase [EC:2.1.1.163 2.1.1.201]
K02552	menF	menaquinone-specific isochorismate synthase [EC:5.4.4.2]
K02551	menD	2-succinyl-5-enolpyruvyl-6-hydroxy-3-cyclohexene-1-carboxylate synthase [EC:2.2.1.9]
K08680	menH	2-succinyl-6-hydroxy-2,4-cyclohexadiene-1-carboxylate synthase [EC:4.2.99.20]
K01911	menE	o-succinylbenzoate---CoA ligase [EC:6.2.1.26]
K01661	menB	naphthoate synthase [EC:4.1.3.36]
K00795	ispA	farnesyl diphosphate synthase [EC:2.5.1.1 2.5.1.10]
K00791	miaA	tRNA dimethylallyltransferase [EC:2.5.1.75]
K15777	DODA	4,5-DOPA dioxygenase extradiol [EC:1.13.11.-]
K03043	rpoB	DNA-directed RNA polymerase subunit beta [EC:2.7.7.6]
K03046	rpoC	DNA-directed RNA polymerase subunit beta' [EC:2.7.7.6]
K03040	rpoA	DNA-directed RNA polymerase subunit alpha [EC:2.7.7.6]
K03060	rpoZ	DNA-directed RNA polymerase subunit omega [EC:2.7.7.6]
K02982	RP-S3	small subunit ribosomal protein S3
K02986	RP-S4	small subunit ribosomal protein S4
K02988	RP-S5	small subunit ribosomal protein S5
K02992	RP-S7	small subunit ribosomal protein S7
K02994	RP-S8	small subunit ribosomal protein S8
K02996	RP-S9	small subunit ribosomal protein S9
K02946	RP-S10	small subunit ribosomal protein S10
K02948	RP-S11	small subunit ribosomal protein S11
K02950	RP-S12	small subunit ribosomal protein S12
K02952	RP-S13	small subunit ribosomal protein S13
K02954	RP-S14	small subunit ribosomal protein S14
K02956	RP-S15	small subunit ribosomal protein S15
K02961	RP-S17	small subunit ribosomal protein S17
K02965	RP-S19	small subunit ribosomal protein S19
K02863	RP-L1	large subunit ribosomal protein L1
K02886	RP-L2	large subunit ribosomal protein L2
K02906	RP-L3	large subunit ribosomal protein L3
K02926	RP-L4	large subunit ribosomal protein L4
K02931	RP-L5	large subunit ribosomal protein L5
K02933	RP-L6	large subunit ribosomal protein L6
K02935	RP-L7	large subunit ribosomal protein L7/L12
K02864	RP-L10	large subunit ribosomal protein L10
K02867	RP-L11	large subunit ribosomal protein L11
K02871	RP-L13	large subunit ribosomal protein L13
K02874	RP-L14	large subunit ribosomal protein L14
K02876	RP-L15	large subunit ribosomal protein L15
K02878	RP-L16	large subunit ribosomal protein L16
K02879	RP-L17	large subunit ribosomal protein L17
K02881	RP-L18	large subunit ribosomal protein L18
K02890	RP-L22	large subunit ribosomal protein L22
K02892	RP-L23	large subunit ribosomal protein L23
K02895	RP-L24	large subunit ribosomal protein L24
K02897	RP-L25	large subunit ribosomal protein L25
K02902	RP-L28	large subunit ribosomal protein L28
K02904	RP-L29	large subunit ribosomal protein L29
K02907	RP-L30	large subunit ribosomal protein L30
K02913	RP-L33	large subunit ribosomal protein L33
K02919	RP-L36	large subunit ribosomal protein L36
K01872	AARS	alanyl-tRNA synthetase [EC:6.1.1.7]
K01878	glyQ	glycyl-tRNA synthetase alpha chain [EC:6.1.1.14]
K01879	glyS	glycyl-tRNA synthetase beta chain [EC:6.1.1.14]
K03076	secY	preprotein translocase subunit SecY
K03073	secE	preprotein translocase subunit SecE
K03075	secG	preprotein translocase subunit SecG
K03072	secD	preprotein translocase subunit SecD
K03074	secF	preprotein translocase subunit SecF
K03210	yajC	preprotein translocase subunit YajC
K03116	tatA	sec-independent protein translocase protein TatA
K03117	tatB	sec-independent protein translocase protein TatB
K03118	tatC	sec-independent protein translocase protein TatC
K04079	HSP90A	molecular chaperone HtpG
K07237	tusB	tRNA 2-thiouridine synthesizing protein B
K07236	tusC	tRNA 2-thiouridine synthesizing protein C
K07235	tusD	tRNA 2-thiouridine synthesizing protein D [EC:2.8.1.-]
K03154	thiS	sulfur carrier protein
K00962	pnp	polyribonucleotide nucleotidyltransferase [EC:2.7.7.8]
K05592	deaD	ATP-dependent RNA helicase DeaD [EC:3.6.4.13]
K03654	recQ	ATP-dependent DNA helicase RecQ [EC:5.6.2.4]
K03666	hfq	host factor-I protein
K02343	dnaX	DNA polymerase III subunit gamma/tau [EC:2.7.7.7]
K02344	holD	DNA polymerase III subunit psi [EC:2.7.7.7]
K02314	dnaB	replicative DNA helicase [EC:5.6.2.3]
K03111	ssb	single-strand DNA-binding protein
K02335	polA	DNA polymerase I [EC:2.7.7.7]
K10563	mutM	formamidopyrimidine-DNA glycosylase [EC:3.2.2.23 4.2.99.18]
K01246	tag	DNA-3-methyladenine glycosylase I [EC:3.2.2.20]
K01151	nfo	deoxyribonuclease IV [EC:3.1.21.2]
K03572	mutL	DNA mismatch repair protein MutL
K03602	xseB	exodeoxyribonuclease VII small subunit [EC:3.1.11.6]
K06187	recR	recombination protein RecR
K03553	recA	recombination protein RecA
K03655	recG	ATP-dependent DNA helicase RecG [EC:5.6.2.4]
K04067	priC	primosomal replication protein N''
K11073	potF	putrescine transport system substrate-binding protein
K11074	potI	putrescine transport system permease protein
K11075	potH	putrescine transport system permease protein
K11076	potG	putrescine transport system ATP-binding protein [EC:7.6.2.16]
K02002	proX	glycine betaine/proline transport system substrate-binding protein
K02001	proW	glycine betaine/proline transport system permease protein
K02000	proV	glycine betaine/proline transport system ATP-binding protein [EC:7.6.2.9]
K05813	ugpB	sn-glycerol 3-phosphate transport system substrate-binding protein
K05814	ugpA	sn-glycerol 3-phosphate transport system permease protein
K05815	ugpE	sn-glycerol 3-phosphate transport system permease protein
K05816	ugpC	sn-glycerol 3-phosphate transport system ATP-binding protein [EC:7.6.2.10]
K09996	artJ	arginine transport system substrate-binding protein
K09997	artI	arginine transport system substrate-binding protein
K09998	artM	arginine transport system permease protein
K09999	artQ	arginine transport system permease protein
K10000	artP	arginine transport system ATP-binding protein [EC:7.4.2.1]
K13893	yejA	microcin C transport system substrate-binding protein
K13894	yejB	microcin C transport system permease protein
K13895	yejE	microcin C transport system permease protein
K13896	yejF	microcin C transport system ATP-binding protein
K18889	mdlA	ATP-binding cassette, subfamily B, multidrug efflux pump
K18890	mdlB	ATP-binding cassette, subfamily B, multidrug efflux pump
K11183	fruB	multiphosphoryl transfer protein [EC:2.7.1.202]
K12340	tolC	outer membrane protein
K07636	phoR	two-component system, OmpR family, phosphate regulon sensor histidine kinase PhoR [EC:2.7.13.3]
K07657	phoB	two-component system, OmpR family, phosphate regulon response regulator PhoB
K07640	cpxA	two-component system, OmpR family, sensor histidine kinase CpxA [EC:2.7.13.3]
K07662	cpxR	two-component system, OmpR family, response regulator CpxR
K18324	acrD	multidrug efflux pump
K02405	fliA	RNA polymerase sigma factor FliA
K07648	arcB	two-component system, OmpR family, aerobic respiration control sensor histidine kinase ArcB [EC:2.7.13.3]
K07677	rcsC	two-component system, NarL family, capsular synthesis sensor histidine kinase RcsC [EC:2.7.13.3]
K07676	rcsD	two-component system, NarL family, sensor histidine kinase RcsD [EC:2.7.13.3]
K07687	rcsB	two-component system, NarL family, captular synthesis response regulator RcsB
K03563	csrA	carbon storage regulator
K07708	glnL	two-component system, NtrC family, nitrogen regulation sensor histidine kinase GlnL [EC:2.7.13.3]
K07712	glnG	two-component system, NtrC family, nitrogen regulation response regulator GlnG
K23514	fecI	RNA polymerase sigma-19 factor, ECF subfamily
K17686	copA	P-type Cu+ transporter [EC:7.2.2.8]
K01338	lon	ATP-dependent Lon protease [EC:3.4.21.53]
K03544	clpX	ATP-dependent Clp protease ATP-binding subunit ClpX
K01358	clpP	ATP-dependent Clp protease, protease subunit [EC:3.4.21.92]
K03386	PRDX2_4	peroxiredoxin 2/4 [EC:1.11.1.24]
K02053	ABC.SP.P	putative spermidine/putrescine transport system permease protein
K02054	ABC.SP.P1	putative spermidine/putrescine transport system permease protein
K02425	fliZ	regulator of sigma S factor FliZ
K03567	gcvR	glycine cleavage system transcriptional repressor
K08218	ampG	MFS transporter, PAT family, beta-lactamase induction signal transducer AmpG
K03585	acrA	membrane fusion protein, multidrug efflux system
K18138	acrB	multidrug efflux pump
K13694	mepS	murein DD-endopeptidase / murein LD-carboxypeptidase [EC:3.4.-.- 3.4.17.13]
K01414	prlC	oligopeptidase A [EC:3.4.24.70]
K12940	abgA	aminobenzoyl-glutamate utilization protein A
K01271	pepQ	Xaa-Pro dipeptidase [EC:3.4.13.9]
K03798	ftsH	cell division protease FtsH [EC:3.4.24.-]
K07387		metalloprotease [EC:3.4.24.-]
K01423	bepA	beta-barrel assembly-enhancing protease [EC:3.4.-.-]
K16203	dppA1	D-amino peptidase [EC:3.4.11.-]
K09933	mtfA	MtfA peptidase
K01266	dmpA	D-aminopeptidase [EC:3.4.11.19]
K04772	degQ	serine protease DegQ [EC:3.4.21.-]
K04691	hhoB	serine protease DegS [EC:3.4.21.-]
K02441	glpG	rhomboid protease GlpG [EC:3.4.21.105]
K24845	ubiV	O2-independent ubiquinone biosynthesis protein UbiV
K24844	ubiU	O2-independent ubiquinone biosynthesis protein UbiU
K04087	hflC	modulator of FtsH protease HflC
K04088	hflK	modulator of FtsH protease HflK
K08305	mltB	membrane-bound lytic murein transglycosylase B [EC:4.2.2.-]
K11066	E3.5.1.28D	N-acetylmuramoyl-L-alanine amidase [EC:3.5.1.28]
K05596	iciA	LysR family transcriptional regulator, chromosome initiation inhibitor
K13928	mdcR	LysR family transcriptional regulator, malonate utilization transcriptional regulator
K14057	abgR	LysR family transcriptional regulator, regulator of abg operon
K11534	deoR	DeoR family transcriptional regulator, deoxyribose operon repressor
K02444	glpR	DeoR family transcriptional regulator, glycerol-3-phosphate regulon repressor
K03577	acrR	TetR/AcrR family transcriptional regulator, acrAB operon repressor
K05501	slmA	TetR/AcrR family transcriptional regulator
K05800	decR	Lrp/AsnC family transcriptional regulator, cysteine-sensing transcriptional activator
K15974	emrR	MarR family transcriptional regulator, negative regulator of the multidrug operon emrRAB
K19591	cueR	MerR family transcriptional regulator, copper efflux regulator
K05527	bolA	BolA family transcriptional regulator, general stress-responsive regulator
K05785	rfaH	transcriptional antiterminator RfaH
K07735	algH	putative transcriptional regulator
K07738	nrdR	transcriptional repressor NrdR
K02600	nusA	transcription termination/antitermination protein NusA
K03625	nusB	transcription antitermination protein NusB
K02601	nusG	transcription termination/antitermination protein NusG
K03599	sspA	stringent starvation protein A
K03600	sspB	stringent starvation protein B
K03624	greA	transcription elongation factor GreA
K06183	rsuA	16S rRNA pseudouridine516 synthase [EC:5.4.99.19]
K03500	rsmB	16S rRNA (cytosine967-C5)-methyltransferase [EC:2.1.1.176]
K00564	rsmC	16S rRNA (guanine1207-N2)-methyltransferase [EC:2.1.1.172]
K09761	rsmE	16S rRNA (uracil1498-N3)-methyltransferase [EC:2.1.1.193]
K07056	rsmI	16S rRNA (cytidine1402-2'-O)-methyltransferase [EC:2.1.1.198]
K15984	rsmJ	16S rRNA (guanine1516-N2)-methyltransferase [EC:2.1.1.242]
K02427	rlmE	23S rRNA (uridine2552-2'-O)-methyltransferase [EC:2.1.1.166]
K06970	rlmF	23S rRNA (adenine1618-N6)-methyltransferase [EC:2.1.1.181]
K07115	rlmJ	23S rRNA (adenine2030-N6)-methyltransferase [EC:2.1.1.266]
K03212	rumB	23S rRNA (uracil747-C5)-methyltransferase [EC:2.1.1.189]
K03214	yfiF	RNA methyltransferase, TrmH family [EC:2.1.1.-]
K03789	rimI	[ribosomal protein S18]-alanine N-acetyltransferase [EC:2.3.1.266]
K14441	rimO	ribosomal protein S12 methylthiotransferase [EC:2.8.4.4]
K07447	ruvX	putative pre-16S rRNA nuclease [EC:3.1.-.-]
K03665	hflX	GTPase
K07566	tsaC	L-threonylcarbamoyladenylate synthase [EC:2.7.7.87]
K02834	rbfA	ribosome-binding factor A
K09748	rimP	ribosome maturation factor RimP
K07574	yhbY	RNA-binding protein
K07560	dtd	D-aminoacyl-tRNA deacylase [EC:3.1.1.96]
K03177	truB	tRNA pseudouridine55 synthase [EC:5.4.99.25]
K00989	rph	ribonuclease PH [EC:2.7.7.56]
K03976	ybaK	Cys-tRNA(Pro)/Cys-tRNA(Cys) deacylase [EC:3.1.1.-]
K05539	dusA	tRNA-dihydrouridine synthase A [EC:1.-.-.-]
K03216	trmL	tRNA (cytidine/uridine-2'-O-)-methyltransferase [EC:2.1.1.207]
K06980	ygfZ	tRNA-modifying protein YgfZ
K07568	queA	S-adenosylmethionine:tRNA ribosyltransferase-isomerase [EC:2.4.99.17]
K18979	queG	epoxyqueuosine reductase [EC:1.17.99.6]
K00773	tgt	queuine tRNA-ribosyltransferase [EC:2.4.2.29]
K06957	tmcA	tRNA(Met) cytidine acetyltransferase [EC:2.3.1.193]
K06925	tsaE	tRNA threonylcarbamoyladenosine biosynthesis protein TsaE
K02519	infB	translation initiation factor IF-2
K02355	fusA	elongation factor G
K09890	arfA	alternative ribosome-rescue factor
K03694	clpA	ATP-dependent Clp protease ATP-binding subunit ClpA
K04045	hscC	molecular chaperone HscC
K06006	cpxP	periplasmic protein CpxP/Spy
K23349	dmsD	putative dimethyl sulfoxide reductase chaperone
K03770	ppiD	peptidyl-prolyl cis-trans isomerase D [EC:5.2.1.8]
K03672	trxC	thioredoxin 2 [EC:1.8.1.8]
K05838	ybbN	putative thioredoxin
K03674	grxA	glutaredoxin 1
K05787	hupA	DNA-binding protein HU-alpha
K03530	hupB	DNA-binding protein HU-beta
K10763	hda	DnaA-homolog protein
K02469	gyrA	DNA gyrase subunit A [EC:5.6.2.2]
K02622	parE	topoisomerase IV subunit B [EC:5.6.2.2]
K12961	diaA	DnaA initiator-associating protein
K06916	zapE	cell division protein ZapE
K03978	engB	GTP-binding protein
K05982		deoxyribonuclease V [EC:3.1.21.7]
K03546	sbcC	DNA repair protein SbcC/Rad50
K03547	sbcD	DNA repair protein SbcD/Mre11
K03554	rdgC	recombination associated protein RdgC
K15342	cas1	CRISP-associated protein Cas1
K19789	radD	DNA repair protein RadD
K03565	recX	regulatory protein
K02029	ABC.PA.P	polar amino acid transport system permease protein
K02028	ABC.PA.A	polar amino acid transport system ATP-binding protein [EC:7.4.2.1]
K02077	ABC.ZM.S	zinc/manganese transport system substrate-binding protein
K02075	ABC.ZM.P	zinc/manganese transport system permease protein
K02074	ABC.ZM.A	zinc/manganese transport system ATP-binding protein
K03291	MFS.SET	MFS transporter, SET family, sugar efflux transporter
K08172	shiA	MFS transporter, MHS family, shikimate and dehydroshikimate transport protein
K02445	glpT	MFS transporter, OPA family, glycerol-3-phosphate transporter
K03446	emrB	MFS transporter, DHA2 family, multidrug resistance protein
K03320	amt	ammonium transporter, Amt family
K03282	mscL	large conductance mechanosensitive channel
K03442	mscS	small conductance mechanosensitive channel
K16053	ybdG	miniconductance mechanosensitive channel
K07287	bamC	outer membrane protein assembly factor BamC
K11733	lysP	lysine-specific permease
K11736	proY	proline-specific permease ProY
K03299	TC.GNTP	gluconate:H+ symporter, GntP family
K16322	pit	low-affinity inorganic phosphate transporter
K03455	KEA1_2_3	K+:H+ antiporter
K03498	trkH	trk/ktr system potassium uptake protein
K03499	trkA	trk/ktr system potassium uptake protein
K02824	uraA	uracil permease
K16345	xanP	xanthine permease XanP
K13936	mdcF	malonate transporter and related proteins
K05834	rhtB	homoserine/homoserine lactone efflux protein
K26605	azlC	branched chain amino acid efflux pump
K26606	azlD	branched chain amino acid efflux pump
K05595	marC	multiple antibiotic resistance protein
K23676	btsT	pyruvate/proton symporter
K13929	mdcA	malonate decarboxylase alpha subunit [EC:2.3.1.187]
K13931	mdcC	malonate decarboxylase delta subunit
K03543	emrA	membrane fusion protein, multidrug efflux system
K06144	uspB	universal stress protein B
K02237	comEA	competence protein ComEA
K11068	hlyIII	hemolysin III
K07012	cas3	CRISPR-associated endonuclease/helicase Cas3 [EC:3.1.-.- 5.6.2.4]
K19130	csy4	CRISPR-associated endonuclease Csy4 [EC:3.1.-.-]
K05839	hha	haemolysin expression modulating protein
K19162	tomB	hha toxicity modulator TomB
K07341	doc	death on curing protein
K19168	cptA	toxin CptA
K09159	cptB	antitoxin CptB
K22024	pdxA2	4-phospho-D-threonate 3-dehydrogenase / 4-phospho-D-erythronate 3-dehydrogenase [EC:1.1.1.408 1.1.1.409]
K08319	ltnD	L-threonate 2-dehydrogenase [EC:1.1.1.411]
K21430	yliI	aldose sugar dehydrogenase [EC:1.1.5.-]
K00344	qor	NADPH:quinone reductase [EC:1.6.5.5]
K03564	BCP	thioredoxin-dependent peroxiredoxin [EC:1.11.1.24]
K06911	PIR	quercetin 2,3-dioxygenase [EC:1.13.11.24]
K00537	arsC	arsenate reductase (glutaredoxin) [EC:1.20.4.1]
K14189	dltE	uncharacterized oxidoreductase [EC:1.-.-.-]
K13935	mdcH	malonate decarboxylase epsilon subunit [EC:2.3.1.39]
K03824	yhbS	putative acetyltransferase [EC:2.3.1.-]
K03826	yiaC	putative acetyltransferase [EC:2.3.1.-]
K13930	mdcB	triphosphoribosyl-dephospho-CoA synthase [EC:2.4.2.52]
K05812	DTWD2	tRNA-uridine aminocarboxypropyltransferase [EC:2.5.1.25]
K21948	otnK	3-dehydrotetronate 4-kinase [EC:2.7.1.217]
K22129	dtnK	D-threonate/D-erythronate kinase [EC:2.7.1.219 2.7.1.220]
K13934	mdcG	phosphoribosyl-dephospho-CoA transferase [EC:2.7.7.66]
K01150	endA	deoxyribonuclease I [EC:3.1.21.1]
K06015		N-acyl-D-amino-acid deacylase [EC:3.5.1.81]
K01462	PDF	peptide deformylase [EC:3.5.1.88]
K13932	mdcD	malonate decarboxylase beta subunit [EC:4.1.1.87]
K13933	mdcE	malonate decarboxylase gamma subunit [EC:4.1.1.87]
K22130	otnC	3-dehydro-4-phosphotetronate decarboxylase [EC:4.1.1.104]
K23997	nnr	ADP-dependent NAD(P)H-hydrate dehydratase / NAD(P)H-hydrate epimerase [EC:4.2.1.136 5.1.99.6]
K22131	otnI	2-dehydrotetronate isomerase [EC:5.3.1.35]
K02558	mpl	UDP-N-acetylmuramate: L-alanyl-gamma-D-glutamyl-meso-diaminopimelate ligase [EC:6.3.2.45]
K11107	yfaE	ferredoxin
K03688	ubiB	ubiquinone biosynthesis protein
K03690	ubiJ	ubiquinone biosynthesis accessory factor UbiJ
K24843	ubiT	O2-independent ubiquinone biosynthesis accessory factor UbiT
K12942	abgT	aminobenzoyl-glutamate transport protein
K09181	yfiQ	acetyltransferase
K07740	rsd	regulator of sigma D
K04752	glnK	nitrogen regulatory protein P-II 2
K06891	clpS	ATP-dependent Clp protease adaptor protein ClpS
K03545	tig	trigger factor
K07396		putative protein-disulfide isomerase
K07400	nfuA	Fe/S biogenesis protein NfuA
K07443	ybaZ	methylated-DNA-protein-cysteine methyltransferase related protein
K09760	rmuC	DNA recombination protein RmuC
K07459	ybjD	putative ATP-dependent endonuclease of the OLD family
K07460	yraN	putative endonuclease
K07461		putative endonuclease
K04096	smf	DNA processing protein
K07479	yrdD	putative DNA topoisomerase
K07480	insB	insertion element IS1 protein InsB
K07497		putative transposase
K09747	ebfC	nucleoid-associated protein EbfC
K03311	TC.LIVCS	branched-chain amino acid:cation transporter, LIVCS family
K03453	TC.BASS	bile acid:Na+ symporter, BASS family
K07085		putative transport protein
K06350	kipA	antagonist of KipI
K06149	uspA	universal stress protein A
K11932	uspG	universal stress protein G
K06207	typA	GTP-binding protein
K06217	phoH	phosphate starvation-inducible protein PhoH and related proteins
K09767	yajQ	cyclic-di-GMP-binding protein
K05803	nlpI	lipoprotein NlpI
K07286	yajG	uncharacterized lipoprotein
K07340	ybbJ	inner membrane protein
K02192	bfd	bacterioferritin-associated ferredoxin
K03747	smg	Smg protein
K02742	sprT	SprT protein
K03748	sanA	SanA protein
K09914		putative lipoprotein
K06193	phnA	protein PhnA
K07000		uncharacterized protein
K07121		uncharacterized protein
K07139		uncharacterized protein
K07148		uncharacterized protein
K09790		uncharacterized protein
K09807		uncharacterized protein
K09891		uncharacterized protein
K09894		uncharacterized protein
K09908		uncharacterized protein
K09909		uncharacterized protein
K09910		uncharacterized protein
K09920		uncharacterized protein
K09937		uncharacterized protein
K09973		uncharacterized protein
K01834		2,3-bisphosphoglycerate-dependent phosphoglycerate mutase [EC:5.4.2.11]
K01007	pps	pyruvate, water dikinase [EC:2.7.9.2]
K00163	aceE	pyruvate dehydrogenase E1 component [EC:1.2.4.1]
K00627	DLAT	pyruvate dehydrogenase E2 component (dihydrolipoyllysine-residue acetyltransferase) [EC:2.3.1.12]
K00382	DLD	dihydrolipoyl dehydrogenase [EC:1.8.1.4]
K03737	por	pyruvate-ferredoxin/flavodoxin oxidoreductase [EC:1.2.7.1 1.2.7.-]
K12957	ahr	alcohol/geraniol dehydrogenase (NADP+) [EC:1.1.1.2 1.1.1.183]
K01895	ACSS1_2	acetyl-CoA synthetase [EC:6.2.1.1]
K01785	galM	aldose 1-epimerase [EC:5.1.3.3]
K01835	pgm	phosphoglucomutase [EC:5.4.2.2]
K02779	ptsG	glucose PTS system EIICB or EIICBA component [EC:2.7.1.199]
K01682	acnB	aconitate hydratase 2 / 2-methylisocitrate dehydratase [EC:4.2.1.3 4.2.1.99]
K00164	OGDH	2-oxoglutarate dehydrogenase E1 component [EC:1.2.4.2]
K00658	DLST	2-oxoglutarate dehydrogenase E2 component (dihydrolipoamide succinyltransferase) [EC:2.3.1.61]
K01902	sucD	succinyl-CoA synthetase alpha subunit [EC:6.2.1.5]
K01903	sucC	succinyl-CoA synthetase beta subunit [EC:6.2.1.5]
K00239	sdhA	succinate dehydrogenase flavoprotein subunit [EC:1.3.5.1]
K00240	sdhB	succinate dehydrogenase iron-sulfur subunit [EC:1.3.5.1]
K00241	sdhC	succinate dehydrogenase cytochrome b subunit
K00242	sdhD	succinate dehydrogenase membrane anchor subunit
K00024	mdh	malate dehydrogenase [EC:1.1.1.37]
K01051		pectinesterase [EC:3.1.1.11]
K01686	uxuA	mannonate dehydratase [EC:4.2.1.8]
K00040	uxuB	fructuronate reductase [EC:1.1.1.57]
K00847	E2.7.1.4	fructokinase [EC:2.7.1.4]
K00849	galK	galactokinase [EC:2.7.1.6]
K00965	galT	UDPglucose--hexose-1-phosphate uridylyltransferase [EC:2.7.7.12]
K01784	galE	UDP-glucose 4-epimerase [EC:5.1.3.2]
K12308	bgaB	beta-galactosidase [EC:3.2.1.23]
K02810	scrA	sucrose PTS system EIIBCA or EIIBC component [EC:2.7.1.211]
K05349	bglX	beta-glucosidase [EC:3.2.1.21]
K01207	nagZ	beta-N-acetylhexosaminidase [EC:3.2.1.52]
K02804	nagE	N-acetylglucosamine PTS system EIICBA or EIICB component [EC:2.7.1.193]
K00884	NAGK	N-acetylglucosamine kinase [EC:2.7.1.59]
K01443	nagA	N-acetylglucosamine-6-phosphate deacetylase [EC:3.5.1.25]
K02564	nagB	glucosamine-6-phosphate deaminase [EC:3.5.99.6]
K07106	murQ	N-acetylmuramic acid 6-phosphate etherase [EC:4.2.1.126]
K01791	wecB	UDP-N-acetylglucosamine 2-epimerase (non-hydrolysing) [EC:5.1.3.14]
K02472	wecC	UDP-N-acetyl-D-mannosaminuronic acid dehydrogenase [EC:1.1.1.336]
K01962	accA	acetyl-CoA carboxylase carboxyl transferase subunit alpha [EC:6.4.1.2 2.1.3.15]
K02160	accB	acetyl-CoA carboxylase biotin carboxyl carrier protein
K01961	accC	acetyl-CoA carboxylase, biotin carboxylase subunit [EC:6.4.1.2 6.3.4.14]
K01759	GLO1	lactoylglutathione lyase [EC:4.4.1.5]
K01649	leuA	2-isopropylmalate synthase [EC:2.3.3.13]
K00600	glyA	glycine hydroxymethyltransferase [EC:2.1.2.1]
K19745	acuI	acrylyl-CoA reductase (NADPH) [EC:1.3.1.-]
K00005	gldA	glycerol dehydrogenase [EC:1.1.1.6]
K01653		acetolactate synthase I/III small subunit [EC:2.2.1.6]
K11258	ilvM	acetolactate synthase II small subunit [EC:2.2.1.6]
K01703	leuC	3-isopropylmalate/(R)-2-methylmalate dehydratase large subunit [EC:4.2.1.33 4.2.1.35]
K01704	leuD	3-isopropylmalate/(R)-2-methylmalate dehydratase small subunit [EC:4.2.1.33 4.2.1.35]
K00052	leuB	3-isopropylmalate dehydrogenase [EC:1.1.1.85]
K01092		myo-inositol-1(or 4)-monophosphatase [EC:3.1.3.25]
K03885	ndh	NADH:quinone reductase (non-electrogenic) [EC:1.6.5.9]
K00425	cydA	cytochrome bd ubiquinol oxidase subunit I [EC:7.1.1.7]
K00426	cydB	cytochrome bd ubiquinol oxidase subunit II [EC:7.1.1.7]
K00424	cydX	cytochrome bd-I ubiquinol oxidase subunit X [EC:7.1.1.7]
K00937	ppk1	polyphosphate kinase [EC:2.7.4.1]
K00855	PRK	phosphoribulokinase [EC:2.7.1.19]
K00297	metF	methylenetetrahydrofolate reductase (NADH) [EC:1.5.1.54]
K01082	cysQ	3'(2'), 5'-bisphosphate nucleotidase [EC:3.1.3.7]
K01011	TST	thiosulfate/3-mercaptopyruvate sulfurtransferase [EC:2.8.1.1 2.8.1.2]
K01739	metB	cystathionine gamma-synthase [EC:2.5.1.48]
K02078	acpP	acyl carrier protein
K00645	fabD	[acyl-carrier-protein] S-malonyltransferase [EC:2.3.1.39]
K00648	fabH	3-oxoacyl-[acyl-carrier-protein] synthase III [EC:2.3.1.180]
K09458	fabF	3-oxoacyl-[acyl-carrier-protein] synthase II [EC:2.3.1.179]
K02372	fabZ	3-hydroxyacyl-[acyl-carrier-protein] dehydratase [EC:4.2.1.59]
K05939	aas	acyl-[acyl-carrier-protein]-phospholipid O-acyltransferase / long-chain-fatty-acid--[acyl-carrier-protein] ligase [EC:2.3.1.40 6.2.1.20]
K03621	plsX	phosphate acyltransferase [EC:2.3.1.274]
K00655	plsC	1-acyl-sn-glycerol-3-phosphate acyltransferase [EC:2.3.1.51]
K00981		phosphatidate cytidylyltransferase [EC:2.7.7.41]
K00995	pgsA	CDP-diacylglycerol---glycerol-3-phosphate 3-phosphatidyltransferase [EC:2.7.8.5]
K18697	pgpC	phosphatidylglycerophosphatase C [EC:3.1.3.27]
K01952	PFAS	phosphoribosylformylglycinamidine synthase [EC:6.3.5.3]
K00088	IMPDH	IMP dehydrogenase [EC:1.1.1.205]
K00940	ndk	nucleoside-diphosphate kinase [EC:2.7.4.6]
K01519	rdgB	XTP/dITP diphosphohydrolase [EC:3.6.1.66]
K00769	gpt	xanthine phosphoribosyltransferase [EC:2.4.2.22]
K00364	guaC	GMP reductase [EC:1.7.1.7]
K21636	nrdD	ribonucleoside-triphosphate reductase (formate) [EC:1.1.98.6]
K01524	ppx-gppA	exopolyphosphatase / guanosine-5'-triphosphate,3'-diphosphate pyrophosphatase [EC:3.6.1.11 3.6.1.40]
K06966	ppnN	pyrimidine/purine-5'-nucleotide nucleosidase [EC:3.2.2.10 3.2.2.-]
K01525	apaH	bis(5'-nucleosyl)-tetraphosphatase (symmetrical) [EC:3.6.1.41]
K02083	allC	allantoate deiminase [EC:3.5.3.9]
K00839	pucG	(S)-ureidoglycine---glyoxylate transaminase [EC:2.6.1.112]
K22601	hpxY	oxamate carbamoyltransferase [EC:2.1.3.5]
K22602	hpxW	oxamate amidohydrolase [EC:3.5.1.126]
K01955	carB	carbamoyl-phosphate synthase large subunit [EC:6.3.5.5]
K01956	carA	carbamoyl-phosphate synthase small subunit [EC:6.3.5.5]
K00609	pyrB	aspartate carbamoyltransferase catalytic subunit [EC:2.1.3.2]
K00610	pyrI	aspartate carbamoyltransferase regulatory subunit
K01465	URA4	dihydroorotase [EC:3.5.2.3]
K00254	DHODH	dihydroorotate dehydrogenase [EC:1.3.5.2]
K09903	pyrH	uridylate kinase [EC:2.7.4.22]
K06287	yhdE	nucleoside triphosphate pyrophosphatase [EC:3.6.1.-]
K01485	codA	cytosine/creatinine deaminase [EC:3.5.4.1 3.5.4.21]
K00943	tmk	dTMP kinase [EC:2.7.4.9]
K06016	pydC	beta-ureidopropionase / N-carbamoyl-L-amino-acid hydrolase [EC:3.5.1.6 3.5.1.87]
K00813	aspC	aspartate aminotransferase [EC:2.6.1.1]
K00278	nadB	L-aspartate oxidase [EC:1.4.3.16]
K01953	asnB	asparagine synthase (glutamine-hydrolysing) [EC:6.3.5.4]
K13566	NIT2	omega-amidase [EC:3.5.1.3]
K01744	aspA	aspartate ammonia-lyase [EC:4.3.1.1]
K12525	metL	bifunctional aspartokinase / homoserine dehydrogenase 2 [EC:2.7.2.4 1.1.1.3]
K01754		threonine dehydratase [EC:4.3.1.19]
K01760	metC	cysteine-S-conjugate beta-lyase [EC:4.4.1.13]
K00826		branched-chain amino acid aminotransferase [EC:2.6.1.42]
K00020	HIBADH	3-hydroxyisobutyrate dehydrogenase [EC:1.1.1.31]
K00053	ilvC	ketol-acid reductoisomerase [EC:1.1.1.86]
K01687	ilvD	dihydroxy-acid dehydratase [EC:4.2.1.9]
K00215	dapB	4-hydroxy-tetrahydrodipicolinate reductase [EC:1.17.1.8]
K00674	dapD	2,3,4,5-tetrahydropyridine-2,6-dicarboxylate N-succinyltransferase [EC:2.3.1.117]
K01928	murE	UDP-N-acetylmuramoyl-L-alanyl-D-glutamate--2,6-diaminopimelate ligase [EC:6.3.2.13]
K01929	murF	UDP-N-acetylmuramoyl-tripeptide--D-alanyl-D-alanine ligase [EC:6.3.2.10]
K26063	ydiJ	(R)-2-hydroxyglutarate dehydrogenase [EC:1.1.-.-]
K00611	OTC	ornithine carbamoyltransferase [EC:2.1.3.3]
K00286	proC	pyrroline-5-carboxylate reductase [EC:1.5.1.2]
K00765	hisG	ATP phosphoribosyltransferase [EC:2.4.2.17]
K11755	hisIE	phosphoribosyl-AMP cyclohydrolase / phosphoribosyl-ATP pyrophosphohydrolase [EC:3.5.4.19 3.6.1.31]
K01814	hisA	phosphoribosylformimino-5-aminoimidazole carboxamide ribotide isomerase [EC:5.3.1.16]
K02501	hisH	imidazole glycerol-phosphate synthase subunit HisH [EC:4.3.2.10]
K02500	hisF	imidazole glycerol-phosphate synthase subunit HisF [EC:4.3.2.10]
K01089	hisB	imidazoleglycerol-phosphate dehydratase / histidinol-phosphatase [EC:4.2.1.19 3.1.3.15]
K00013	hisD	histidinol dehydrogenase [EC:1.1.1.23]
K01745	hutH	histidine ammonia-lyase [EC:4.3.1.3]
K01712	hutU	urocanate hydratase [EC:4.2.1.49]
K01468	hutI	imidazolonepropionase [EC:3.5.2.7]
K03782	katG	catalase-peroxidase [EC:1.11.1.21]
K04103	ipdC	indolepyruvate decarboxylase [EC:4.1.1.74]
K03786	aroQ	3-dehydroquinate dehydratase II [EC:4.2.1.10]
K11717	sufS	cysteine desulfurase / selenocysteine lyase [EC:2.8.1.7 4.4.1.16]
K01042	selA	L-seryl-tRNA(Ser) seleniumtransferase [EC:2.9.1.1]
K01921	ddl	D-alanine-D-alanine ligase [EC:6.3.2.4]
K01776	murI	glutamate racemase [EC:5.1.1.3]
K01925	murD	UDP-N-acetylmuramoylalanine--D-glutamate ligase [EC:6.3.2.9]
K26272	dgcN	D-glutamate N-acetyltransferase [EC:2.3.1.312]
K23123	pxpB	5-oxoprolinase (ATP-hydrolysing) subunit B [EC:3.5.2.9]
K23124	pxpC	5-oxoprolinase (ATP-hydrolysing) subunit C [EC:3.5.2.9]
K01255	CARP	leucyl aminopeptidase [EC:3.4.11.1]
K07751	pepB	PepB aminopeptidase [EC:3.4.11.23]
K01256	pepN	aminopeptidase N [EC:3.4.11.2]
K01270	pepD	dipeptidase D [EC:3.4.13.-]
K00432	gpx	glutathione peroxidase [EC:1.11.1.9]
K00677	lpxA	UDP-N-acetylglucosamine acyltransferase [EC:2.3.1.129]
K02535	lpxC	UDP-3-O-[3-hydroxymyristoyl] N-acetylglucosamine deacetylase [EC:3.5.1.108]
K02536	lpxD	UDP-3-O-[3-hydroxymyristoyl] glucosamine N-acyltransferase [EC:2.3.1.191]
K00748	lpxB	lipid-A-disaccharide synthase [EC:2.4.1.182]
K00912	lpxK	tetraacyldisaccharide 4'-kinase [EC:2.7.1.130]
K00979	kdsB	3-deoxy-manno-octulosonate cytidylyltransferase (CMP-KDO synthetase) [EC:2.7.7.38]
K02517	lpxL	Kdo2-lipid IVA lauroyltransferase/acyltransferase [EC:2.3.1.241 2.3.1.-]
K03271	gmhA	D-sedoheptulose 7-phosphate isomerase [EC:5.3.1.28]
K02851	wecA	UDP-GlcNAc:undecaprenyl-phosphate/decaprenyl-phosphate GlcNAc-1-phosphate transferase [EC:2.7.8.33 2.7.8.35]
K01710	rfbB	dTDP-glucose 4,6-dehydratase [EC:4.2.1.46]
K02805	wecE	dTDP-4-amino-4,6-dideoxygalactose transaminase [EC:2.6.1.59]
K16704	rffC	dTDP-4-amino-4,6-dideoxy-D-galactose acyltransferase [EC:2.3.1.210]
K01924	murC	UDP-N-acetylmuramate--alanine ligase [EC:6.3.2.8]
K00806	uppS	undecaprenyl diphosphate synthase [EC:2.5.1.31]
K01000	mraY	phospho-N-acetylmuramoyl-pentapeptide-transferase [EC:2.7.8.13]
K02563	murG	UDP-N-acetylglucosamine--N-acetylmuramyl-(pentapeptide) pyrophosphoryl-undecaprenol N-acetylglucosamine transferase [EC:2.4.1.227]
K05515	mrdA	penicillin-binding protein 2 [EC:3.4.16.4]
K03587	ftsI	cell division protein FtsI (penicillin-binding protein 3) [EC:3.4.16.4]
K02852	wecG	UDP-N-acetyl-D-mannosaminouronate:lipid I N-acetyl-D-mannosaminouronosyltransferase [EC:2.4.1.180]
K12582	wecF	dTDP-N-acetylfucosamine:lipid II N-acetylfucosaminyltransferase [EC:2.4.1.325]
K00941	thiD	hydroxymethylpyrimidine/phosphomethylpyrimidine kinase [EC:2.7.1.49 2.7.4.7]
K04487	iscS	cysteine desulfurase [EC:2.8.1.7]
K00878	thiM	hydroxyethylthiazole kinase [EC:2.7.1.50]
K07251	thiK	thiamine kinase [EC:2.7.1.89]
K00793	ribE	riboflavin synthase [EC:2.5.1.9]
K11753	ribF	riboflavin kinase / FMN adenylyltransferase [EC:2.7.1.26 2.7.7.2]
K19286	nfrA2	FMN reductase [NAD(P)H] [EC:1.5.1.39]
K00097	pdxA	4-hydroxythreonine-4-phosphate dehydrogenase [EC:1.1.1.262]
K03474	pdxJ	pyridoxine 5-phosphate synthase [EC:2.6.99.2]
K03517	nadA	quinolinate synthase [EC:2.5.1.72]
K00767	nadC	nicotinate-nucleotide pyrophosphorylase (carboxylating) [EC:2.4.2.19]
K00763	pncB	nicotinate phosphoribosyltransferase [EC:6.3.4.21]
K00969	nadD	nicotinate-nucleotide adenylyltransferase [EC:2.7.7.18]
K12410	npdA	NAD-dependent deacetylase [EC:2.3.1.286]
K00858	ppnK	NAD+ kinase [EC:2.7.1.23]
K00322	sthA	NAD(P) transhydrogenase [EC:1.6.1.1]
K00859	coaE	dephospho-CoA kinase [EC:2.7.1.24]
K00997	acpS	holo-[acyl-carrier protein] synthase [EC:2.7.8.7]
K03801	lipB	lipoyl(octanoyl) transferase [EC:2.3.1.181]
K03644	lipA	lipoyl synthase [EC:2.8.1.8]
K03800	lplA	lipoate---protein ligase [EC:6.3.1.20]
K00287	DHFR	dihydrofolate reductase [EC:1.5.1.3]
K02619	pabC	4-amino-4-deoxychorismate lyase [EC:4.1.3.38]
K06879	queF	7-cyano-7-deazaguanine reductase [EC:1.7.1.13]
K01885	EARS	glutamyl-tRNA synthetase [EC:6.1.1.17]
K03184	ubiF	3-demethoxyubiquinol 3-hydroxylase [EC:1.14.99.60]
K19222	menI	1,4-dihydroxy-2-naphthoyl-CoA hydrolase [EC:3.1.2.28]
K00099	dxr	1-deoxy-D-xylulose-5-phosphate reductoisomerase [EC:1.1.1.267]
K03526	gcpE	(E)-4-hydroxy-3-methylbut-2-enyl-diphosphate synthase [EC:1.17.7.1 1.17.7.3]
K03527	ispH	4-hydroxy-3-methylbut-2-en-1-yl diphosphate reductase [EC:1.17.7.4]
K02523	ispB	octaprenyl-diphosphate synthase [EC:2.5.1.90]
K22952	pvcA	L-tyrosine isonitrile synthase [EC:4.1.99.24]
K22874	pvcB	L-tyrosine isonitrile desaturase/decarboxylase [EC:1.14.20.9 1.14.20.10]
K03897	iucD	lysine N6-hydroxylase [EC:1.14.13.59]
K03896	iucB	acetyl CoA:N6-hydroxylysine acetyl transferase [EC:2.3.1.102]
K03894	iucA	N2-citryl-N6-acetyl-N6-hydroxylysine synthase [EC:6.3.2.38]
K03895	iucC	aerobactin synthase [EC:6.3.2.39]
K23359	biuH	biuret amidohydrolase [EC:3.5.1.84]
K02967	RP-S2	small subunit ribosomal protein S2
K02990	RP-S6	small subunit ribosomal protein S6
K02959	RP-S16	small subunit ribosomal protein S16
K02963	RP-S18	small subunit ribosomal protein S18
K02968	RP-S20	small subunit ribosomal protein S20
K02970	RP-S21	small subunit ribosomal protein S21
K02939	RP-L9	large subunit ribosomal protein L9
K02884	RP-L19	large subunit ribosomal protein L19
K02888	RP-L21	large subunit ribosomal protein L21
K02899	RP-L27	large subunit ribosomal protein L27
K02911	RP-L32	large subunit ribosomal protein L32
K01886	QARS	glutaminyl-tRNA synthetase [EC:6.1.1.18]
K01893	NARS	asparaginyl-tRNA synthetase [EC:6.1.1.22]
K01873	VARS	valyl-tRNA synthetase [EC:6.1.1.9]
K01869	LARS	leucyl-tRNA synthetase [EC:6.1.1.4]
K01870	IARS	isoleucyl-tRNA synthetase [EC:6.1.1.5]
K01887	RARS	arginyl-tRNA synthetase [EC:6.1.1.19]
K01892	HARS	histidyl-tRNA synthetase [EC:6.1.1.21]
K03685	rnc	ribonuclease III [EC:3.1.26.3]
K03070	secA	preprotein translocase subunit SecA [EC:7.4.2.8]
K13301	secM	secretion monitor
K03106	SRP54	signal recognition particle subunit SRP54 [EC:3.6.5.4]
K03425	tatE	sec-independent protein translocase protein TatE
K03100	lepB	signal peptidase I [EC:3.4.21.89]
K03101	lspA	signal peptidase II [EC:3.4.23.36]
K08300	rne	ribonuclease E [EC:3.1.26.12]
K03732	rhlB	ATP-dependent RNA helicase RhlB [EC:3.6.4.13]
K12573	rnr	ribonuclease R [EC:3.1.13.1]
K03628	rho	transcription termination factor Rho
K02337	dnaE	DNA polymerase III subunit alpha [EC:2.7.7.7]
K02341	holB	DNA polymerase III subunit delta' [EC:2.7.7.7]
K02340	holA	DNA polymerase III subunit delta [EC:2.7.7.7]
K02339	holC	DNA polymerase III subunit chi [EC:2.7.7.7]
K02316	dnaG	DNA primase [EC:2.7.7.101]
K03470	rnhB	ribonuclease HII [EC:3.1.26.4]
K03648	UNG	uracil-DNA glycosylase [EC:3.2.2.27]
K05522	nei	endonuclease VIII [EC:3.2.2.- 4.2.99.18]
K03649	mug	double-stranded uracil-DNA glycosylase [EC:3.2.2.28]
K03723	mfd	transcription-repair coupling factor (superfamily II helicase) [EC:5.6.2.4]
K03703	uvrC	excinuclease ABC subunit C
K03555	mutS	DNA mismatch repair protein MutS
K01141	sbcB	exodeoxyribonuclease I [EC:3.1.11.1]
K03601	xseA	exodeoxyribonuclease VII large subunit [EC:3.1.11.6]
K03584	recO	DNA repair protein RecO (recombination protein O)
K05776	modF	molybdate transport system ATP-binding protein
K02064	thiB	thiamine transport system substrate-binding protein
K02063	thiP	thiamine transport system permease protein
K02062	thiQ	thiamine transport system ATP-binding protein [EC:7.6.2.15]
K10111	malK	multiple sugar transport system ATP-binding protein [EC:7.5.2.-]
K15770	cycB	arabinogalactan oligomer / maltooligosaccharide transport system substrate-binding protein
K15771	ganP	arabinogalactan oligomer / maltooligosaccharide transport system permease protein
K15772	ganQ	arabinogalactan oligomer / maltooligosaccharide transport system permease protein
K10036	glnH	glutamine transport system substrate-binding protein
K10037	glnP	glutamine transport system permease protein
K10038	glnQ	glutamine transport system ATP-binding protein [EC:7.4.2.1]
K10001	gltI	glutamate/aspartate transport system substrate-binding protein
K10002	gltK	glutamate/aspartate transport system permease protein
K10003	gltJ	glutamate/aspartate transport system permease protein
K10004	gltL	glutamate/aspartate transport system ATP-binding protein [EC:7.4.2.1]
K09969	aapJ	general L-amino acid transport system substrate-binding protein
K09970	aapQ	general L-amino acid transport system permease protein
K09971	aapM	general L-amino acid transport system permease protein
K16961	yxeM	putative S-methylcysteine transport system substrate-binding protein
K16962	yxeN	putative S-methylcysteine transport system permease protein
K16963	yxeO	putative S-methylcysteine transport system ATP-binding protein
K06073	btuC	vitamin B12 transport system permease protein
K06074	btuD	vitamin B12 transport system ATP-binding protein [EC:7.6.2.8]
K09808	lolC_E	lipoprotein-releasing system permease protein
K09810	lolD	lipoprotein-releasing system ATP-binding protein [EC:7.6.2.-]
K07091	lptF	lipopolysaccharide export system permease protein
K11720	lptG	lipopolysaccharide export system permease protein
K11085	msbA	ATP-binding cassette, subfamily B, bacterial MsbA [EC:7.5.2.6]
K12541	lapB	ATP-binding cassette, subfamily C, bacterial LapB
K11906	vasD	type VI secretion system protein VasD
K11891	impL	type VI secretion system protein ImpL
K11892	impK	type VI secretion system protein ImpK
K11907	vasG	type VI secretion system protein VasG
K09476	ompF	outer membrane pore protein F
K07642	baeS	two-component system, OmpR family, sensor histidine kinase BaeS [EC:2.7.13.3]
K07664	baeR	two-component system, OmpR family, response regulator BaeR
K07799	mdtA	membrane fusion protein, multidrug efflux system
K07788	mdtB	multidrug efflux pump
K07789	mdtC	multidrug efflux pump
K18326	mdtD	MFS transporter, DHA2 family, multidrug resistance protein
K07810	cusF	Cu(I)/Ag(I) efflux system periplasmic protein CusF
K07798	cusB	membrane fusion protein, copper/silver efflux system
K07787	cusA	copper/silver efflux system protein
K08641	vanX	zinc D-Ala-D-Ala dipeptidase [EC:3.4.13.22]
K07700	dpiB	two-component system, CitB family, cit operon sensor histidine kinase CitA [EC:2.7.13.3]
K07702	dpiA	two-component system, CitB family, response regulator CitB
K01910	citC	[citrate (pro-3S)-lyase] ligase [EC:6.2.1.22]
K01646	citD	citrate lyase subunit gamma (acyl carrier protein)
K01644	citE	citrate lyase subunit beta / citryl-CoA lyase [EC:4.1.3.34]
K01643	citF	citrate lyase subunit alpha / citrate CoA-transferase [EC:2.8.3.10]
K05964	citX	holo-ACP synthase [EC:2.7.7.61]
K05966	citG	triphosphoribosyl-dephospho-CoA synthase [EC:2.4.2.52]
K07689	uvrY	two-component system, NarL family, invasion response regulator UvrY
K00990	glnD	[protein-PII] uridylyltransferase [EC:2.7.7.59]
K04751	glnB	nitrogen regulatory protein P-II 1
K07711	glrK	two-component system, NtrC family, sensor histidine kinase GlrK [EC:2.7.13.3]
K07715	glrR	two-component system, NtrC family, response regulator GlrR
K03531	ftsZ	cell division protein FtsZ
K03589	ftsQ	cell division protein FtsQ
K03590	ftsA	cell division protein FtsA
K03588	ftsW	cell division protein FtsW
K11749	rseP	regulator of sigma E protease [EC:3.4.24.-]
K03557	fis	Fis family transcriptional regulator, factor for inversion stimulation protein
K11893	impJ	type VI secretion system protein ImpJ
K11901	impB	type VI secretion system protein ImpB
K11900	impC	type VI secretion system protein ImpC
K11895	impH	type VI secretion system protein ImpH
K21086	pdeH	c-di-GMP phosphodiesterase [EC:3.1.4.52]
K21087	ycgR	flagellar brake protein
K04761	oxyR	LysR family transcriptional regulator, hydrogen peroxide-inducible genes activator
K03566	gcvA	LysR family transcriptional regulator, glycine cleavage system transcriptional activator
K03086	rpoD	RNA polymerase primary sigma factor
K03671	trxA	thioredoxin 1
K08303	prtC	U32 family peptidase [EC:3.4.-.-]
K07345	fimA	major type 1 subunit fimbrin (pilin)
K03596	lepA	GTP-binding protein LepA
K01406	prtC	serralysin [EC:3.4.24.40]
K06079	cutF	copper homeostasis protein (lipoprotein)
K19236	ycfS	L,D-transpeptidase YcfS
K01304	pcp	pyroglutamyl-peptidase [EC:3.4.19.3]
K19303	mepH	murein DD-endopeptidase [EC:3.4.-.-]
K13695	nlpC	probable lipoprotein NlpC
K19235	ybiS	L,D-transpeptidase YbiS
K21470	ycbB	L,D-transpeptidase YcbB
K05995	pepE	dipeptidase E [EC:3.4.13.21]
K03568	tldD	TldD protein
K02853	wzyE	enterobacterial common antigen polymerase [EC:2.4.1.-]
K03669	mdoH	membrane glycosyltransferase [EC:2.4.1.-]
K08304	mltA	membrane-bound lytic murein transglycosylase A [EC:4.2.2.-]
K18691	mltF	membrane-bound lytic murein transglycosylase F [EC:4.2.2.-]
K03806	ampD	N-acetyl-anhydromuramoyl-L-alanine amidase [EC:3.5.1.28]
K06078	lpp	murein lipoprotein
K14287	ybdL	methionine transaminase [EC:2.6.1.88]
K02521	ilvY	LysR family transcriptional regulator, positive regulator for ilvC
K23773	hdfR	LysR family transcriptional regulator, flagellar master operon regulator
K03435	fruR1	LacI family transcriptional regulator, fructose operon transcriptional repressor
K03484	scrR	LacI family transcriptional regulator, sucrose operon repressor
K03604	purR	LacI family transcriptional regulator, purine nucleotide synthesis repressor
K05836	hutC	GntR family transcriptional regulator, histidine utilization repressor
K05799	pdhR	GntR family transcriptional regulator, transcriptional repressor for pyruvate dehydrogenase complex
K13637	uxuR	GntR family transcriptional regulator, uxu operon transcriptional repressor
K22105	fabR	TetR/AcrR family transcriptional regulator, fatty acid biosynthesis regulator
K03711	fur	Fur family transcriptional regulator, ferric uptake regulator
K21563	dnr	CRP/FNR family transcriptional regulator, dissimilatory nitrate respiration regulator
K13643	iscR	Rrf2 family transcriptional regulator, iron-sulfur cluster assembly transcription factor
K13771	nsrR	Rrf2 family transcriptional regulator, nitric oxide-sensitive transcriptional repressor
K11925	sgrR	SgrR family transcriptional regulator
K11908	vasH	sigma-54 dependent transcriptional regulator
K02019	modE	molybdate transport system regulatory protein
K03764	metJ	MetJ family transcriptional regulator, methionine regulon repressor
K03488	licT	beta-glucoside operon transcriptional antiterminator
K03402	argR	transcriptional regulator of arginine metabolism
K02565	nagC	N-acetylglucosamine repressor
K03925	mraZ	transcriptional regulator MraZ
K03088	rpoE	RNA polymerase sigma-70 factor, ECF subfamily
K03580	hepA	ATP-dependent helicase HepA [EC:5.6.2.-]
K03597	rseA	sigma-E factor negative regulatory protein RseA
K03598	rseB	sigma-E factor negative regulatory protein RseB
K03803	rseC	sigma-E factor negative regulatory protein RseC
K19000	rof	Rho-binding antiterminator
K08301	rng	ribonuclease G [EC:3.1.26.-]
K18765	csrD	RNase E specificity factor CsrD
K09893	rraB	regulator of ribonuclease activity B
K03595	era	GTPase
K03979	obgE	GTPase [EC:3.6.5.-]
K02528	ksgA	16S rRNA (adenine1518-N6/adenine1519-N6)-dimethyltransferase [EC:2.1.1.182]
K03438	mraW	16S rRNA (cytosine1402-N4)-methyltransferase [EC:2.1.1.199]
K03218	rlmB	23S rRNA (guanosine2251-2'-O)-methyltransferase [EC:2.1.1.185]
K00783	rlmH	23S rRNA (pseudouridine1915-N3)-methyltransferase [EC:2.1.1.177]
K12297	rlmKL	23S rRNA (guanine2069-N7)-methyltransferase / 23S rRNA (guanine2445-N2)-methyltransferase [EC:2.1.1.264 2.1.1.173]
K06968	rlmM	23S rRNA (cytidine2498-2'-O)-methyltransferase [EC:2.1.1.186]
K06941	rlmN	23S rRNA (adenine2503-C2)-methyltransferase [EC:2.1.1.192]
K06177	rluA	tRNA pseudouridine32 synthase / 23S rRNA pseudouridine746 synthase [EC:5.4.99.28 5.4.99.29]
K06179	rluC	23S rRNA pseudouridine955/2504/2580 synthase [EC:5.4.99.24]
K02860	rimM	16S rRNA processing protein RimM
K02687	prmA	ribosomal protein L11 methyltransferase [EC:2.1.1.-]
K05590	srmB	ATP-dependent RNA helicase SrmB [EC:3.6.4.13]
K03977	engA	GTPase
K09710	ybeB	ribosome-associated protein
K07042	ybeY	probable rRNA maturation factor
K03812	rmf	ribosome modulation factor
K07040	yceD	DUF177 domain-containing protein
K02503	HINT1_2	histidine triad (HIT) family protein [EC:3.9.1.-]
K03683	rnt	ribonuclease T [EC:3.1.13.-]
K11991	tadA	tRNA(adenine34) deaminase [EC:3.5.4.33]
K05540	dusB	tRNA-dihydrouridine synthase B [EC:1.-.-.-]
K06168	miaB	tRNA-2-methylthio-N6-dimethylallyladenosine synthase [EC:2.8.4.3]
K06219	smtA	tRNA 5-carboxymethoxyuridine methyltransferase [EC:2.1.1.-]
K00557	trmA	tRNA (uracil-5-)-methyltransferase [EC:2.1.1.35]
K00554	trmD	tRNA (guanine37-N1)-methyltransferase [EC:2.1.1.228]
K15396	trmJ	tRNA (cytidine32/uridine32-2'-O)-methyltransferase [EC:2.1.1.200]
K15460	yfiC	tRNA1Val (adenine37-N6)-methyltransferase [EC:2.1.1.223]
K04075	tilS	tRNA(Ile)-lysidine synthase [EC:6.3.4.19]
K25706	tsaD	tRNA N6-adenosine threonylcarbamoyltransferase [EC:2.3.1.234]
K22132	tcdA	tRNA threonylcarbamoyladenosine dehydratase
K06158	ABCF3	ATP-binding cassette, subfamily F, member 3
K02357	tsf	elongation factor Ts
K02838	frr	ribosome recycling factor
K04046	yegD	hypothetical chaperone protein
K05801	djlA	DnaJ like chaperone protein
K03687	GRPE	molecular chaperone GrpE
K03772	fkpA	FKBP-type peptidyl-prolyl cis-trans isomerase FkpA [EC:5.2.1.8]
K03773	fklB	FKBP-type peptidyl-prolyl cis-trans isomerase FklB [EC:5.2.1.8]
K03774	slpA	FKBP-type peptidyl-prolyl cis-trans isomerase SlpA [EC:5.2.1.8]
K03775	slyD	FKBP-type peptidyl-prolyl cis-trans isomerase SlyD [EC:5.2.1.8]
K03771	surA	peptidyl-prolyl cis-trans isomerase SurA [EC:5.2.1.8]
K07390	grxD	monothiol glutaredoxin
K03645	seqA	negative modulator of initiation of replication
K02621	parC	topoisomerase IV subunit A [EC:5.6.2.2]
K04047	dps	starvation-inducible DNA-binding protein
K03632	mukB	chromosome partition protein MukB
K03804	mukE	chromosome partition protein MukE
K03633	mukF	chromosome partition protein MukF
K03586	ftsL	cell division protein FtsL
K18657	zapC	cell division protein ZapC
K18778	zapD	cell division protein ZapD
K07269	ytfB	cell division protein YtfB
K03569	mreB	rod shape-determining protein MreB and related proteins
K03570	mreC	rod shape-determining protein MreC
K03571	mreD	rod shape-determining protein MreD
K05837	rodA	rod shape determining protein RodA
K01669	phr	deoxyribodipyrimidine photo-lyase [EC:4.1.99.3]
K03574	mutT	8-oxo-dGTP diphosphatase [EC:3.6.1.55]
K03631	recN	DNA repair protein RecN (Recombination protein N)
K02346	dinB	DNA polymerase IV [EC:2.7.7.7]
K02336	polB	DNA polymerase II [EC:2.7.7.7]
K12149	dinI	DNA-damage-inducible protein I
K03656	rep	ATP-dependent DNA helicase Rep [EC:5.6.2.4]
K07277	SAM50	outer membrane protein insertion porin family
K15738	uup	ABC transport system ATP-binding/permease protein
K25133	hmuU	heme transport system permease protein
K10834	hmuV	heme transport system ATP-binding protein [EC:7.6.2.5]
K25282	yclQ	iron-siderophore transport system substrate-binding protein
K25283	yclO	iron-siderophore transport system permease protein
K25284	yclN	iron-siderophore transport system permease protein
K25285	yclP	iron-siderophore transport system ATP-binding protein [EC:7.2.2.-]
K02016	ABC.FEV.S	iron complex transport system substrate-binding protein
K02015	ABC.FEV.P	iron complex transport system permease protein
K02013	ABC.FEV.A	iron complex transport system ATP-binding protein [EC:7.2.2.-]
K09013	sufC	Fe-S cluster assembly ATP-binding protein
K03327	TC.MATE	multidrug resistance protein, MATE family
K08227	lplT	MFS transporter, LPLT family, lysophospholipid transporter
K02778	ptsGb	glucose PTS system EIIB component [EC:2.7.1.199]
K06213	mgtE	magnesium transporter
K03562	tolQ	biopolymer transport protein TolQ
K03560	tolR	biopolymer transport protein TolR
K06199	crcB	fluoride exporter
K03699	tlyC	magnesium and cobalt exporter, CNNM family
K02024	lamB	maltoporin
K16077	scrY	sucrose porin
K10124	bglH	carbohydrate-specific outer membrane porin
K11934	ompX	outer membrane protein X
K16092	btuB	vitamin B12 transporter
K12543	lapE	outer membrane protein, adhesin transport system
K17713	bamB	outer membrane protein assembly factor BamB
K06186	bamE	outer membrane protein assembly factor BamE
K07278	tamA	translocation and assembly module TamA
K09800	tamB	translocation and assembly module TamB
K04744	lptD	LPS-assembly protein
K03643	lptE	LPS-assembly lipoprotein
K06189	corC	hemolysin (HlyC) family protein
K11734	aroP	aromatic amino acid transport protein AroP
K11737	cycA	D-serine/D-alanine/glycine transporter
K08978	TC.BAT1	bacterial/archaeal transporter family protein
K11939	rhtA	inner membrane transporter RhtA
K14392	panF	sodium/pantothenate symporter
K11928	putP	sodium/proline symporter
K11747	kefB	glutathione-regulated potassium-efflux system protein KefB
K11748	kefG	glutathione-regulated potassium-efflux system ancillary protein KefG
K03322	mntH	manganese transport protein
K16693	wzxE	enterobacterial common antigen flippase
K08970	rcnA	nickel/cobalt transporter (NicO) family protein
K03640	pal	peptidoglycan-associated lipoprotein
K03641	tolB	TolB protein
K12542	lapC	membrane fusion protein, adhesin transport system
K25859	acrZ	accessory protein, multidrug efflux pump
K03811	pnuC	nicotinamide mononucleotide transporter
K02656	pilF	type IV pilus assembly protein PilF
K02669	pilT	twitching motility protein PilT
K02682	ppdD	prepilin peptidase dependent protein D
K02504	hofB	protein transport protein HofB
K02505	hofC	protein transport protein HofC
K02221	yggT	YggT family protein
K02238	comEC	competence protein ComEC
K11896	impG	type VI secretion system protein ImpG
K11905		type VI secretion system protein
K11910	vasJ	type VI secretion system protein VasJ
K11911	vasL	type VI secretion system protein VasL
K11894	impI	type VI secretion system protein ImpI
K11909	vasI	type VI secretion system protein VasI
K07348	fimF	minor fimbrial subunit
K07349	fimG	minor fimbrial subunit
K07350	fimH	minor fimbrial subunit
K07351	fimI	fimbrial protein
K09951	cas2	CRISPR-associated protein Cas2
[truncated: 89 more rows]
[truncated: 43 more columns]

## Sheet: Table S8
Table S8. The results of genome analysis of A. cacticida strains using BPGA pipeline (https://iicb.res.in/bpga/).
Strain	No. of core genes	No. of accessory genes	No. of unique genes	No. of exclusively absent genes
IFB5363T	2779	1011	39	0
IFB5361	2779	740	321	33
IFB5366	2779	795	287	19
IFB5353	2779	279	480	270
IFB5356	2779	1009	26	0

## Sheet: Table S9
Table S9. The list of proteins that were exclusively absent in the genome of the A. cacticida IFB5353 strain in comparison to the other tested A. cacticida genomes. The protein sequences were BLAST analysed against UniProt database.
Entry	Protein names	Gene Names	Length	Gene Ontology (GO)
Q6D0W9	CRISPR-associated nuclease/helicase Cas3 subtype I-F/YPEST (EC 3.1.-.-) (EC 3.6.4.-)	cas3 ECA3680	1098	ATP binding [GO:0005524]; helicase activity [GO:0004386]; metal ion binding [GO:0046872]; nuclease activity [GO:0004518]; defense response to virus [GO:0051607]
A0A927KL28	Type IV conjugative transfer system coupling protein TraD	traD IB242_04900	730	membrane [GO:0016020]
Q6D524	Virulence effector protein	srfB ECA2218	995
Q6CZM0	Efflux pump membrane transporter	acrD ECA4131	1040	plasma membrane [GO:0005886]; efflux transmembrane transporter activity [GO:0015562]; xenobiotic transport [GO:0042908]
A0A095T665	Fusaric acid resistance protein	HA49_15390	678	plasma membrane [GO:0005886]; transmembrane transporter activity [GO:0022857]
Q6D5L1	Sensor protein (EC 2.7.13.3)	narX narR ECA2029	602	plasma membrane [GO:0005886]; ATP binding [GO:0005524]; phosphorelay sensor kinase activity [GO:0000155]; protein dimerization activity [GO:0046983]
A0A0G4JW22	Aliphatic amidase AmiE (EC 3.5.1.4)	BN1221_02577c	578	amidase activity [GO:0004040]; indoleacetamide hydrolase activity [GO:0043864]; nitrogen compound metabolic process [GO:0006807]
A0A1H4E2L1	Putative DNA primase/helicase	SAMN02982996_02505	677	DNA-directed RNA polymerase complex [GO:0000428]; primosome complex [GO:1990077]; DNA binding [GO:0003677]; DNA primase activity [GO:0003896]; helicase activity [GO:0004386]; zinc ion binding [GO:0008270]
Q6D0N4	Probable sodium:solute symporter	ECA3764	471	membrane [GO:0016020]; symporter activity [GO:0015293]; sodium ion transport [GO:0006814]
A0A250B0T6	5-methylthioadenosine deaminase	AWC35_09580	449	hydrolase activity, acting on carbon-nitrogen (but not peptide) bonds [GO:0016810]
A0A250B0F8	Sulfonate ABC transporter substrate-binding protein	AWC35_09575	453	membrane [GO:0016020]; transmembrane transporter activity [GO:0022857]
Q6D0W8	CRISPR-associated protein Csy1	csy1 ECA3681	443	defense response to virus [GO:0051607]
A0A4R3YV49	Integrase	EDC52_106186	423	DNA binding [GO:0003677]; DNA integration [GO:0015074]; DNA recombination [GO:0006310]; establishment of integrated proviral latency [GO:0075713]; viral entry into host cell [GO:0046718]; viral genome integration into host DNA [GO:0044826]
A0A0G4JW47	Urea ABC transporter substrate-binding protein (Urea ABC transporter, urea binding protein)	AWC36_00460 BN1221_02585c	414
Q6D0N3	Sialidase domain-containing protein	ECA3765	395
Q7N5N7	Photorhabdus luminescens subsp. laumondii TTO1 complete genome segment 7/17	plu1911	342
A0A0G4JW53	Urea ABC transporter, urea binding protein	BN1221_02579c	403	amide binding [GO:0033218]; amino acid transport [GO:0006865]
A0A0G4JWR9	Urea ABC transporter, permease protein UrtC	BN1221_02583c	352	plasma membrane [GO:0005886]; branched-chain amino acid transmembrane transporter activity [GO:0015658]
Q6D9K0	Phage integrase	ECA0614	340	DNA binding [GO:0003677]; DNA integration [GO:0015074]; DNA recombination [GO:0006310]
Q6D0W6	CRISPR-associated protein Csy3	csy3 ECA3683	337	defense response to virus [GO:0051607]
A0A2I5T4V2	Acetamidase	CWC46_07060 Ser39006_007065	331	hydrolase activity, acting on carbon-nitrogen (but not peptide) bonds, in linear amides [GO:0016811]
C6DGZ7	Anthranilate phosphoribosyltransferase (EC 2.4.2.18)	trpD PC1_2005	355	anthranilate phosphoribosyltransferase activity [GO:0004048]; magnesium ion binding [GO:0000287]; tryptophan biosynthetic process [GO:0000162]
Q6D0W7	CRISPR-associated protein Csy2	csy2 ECA3682	310	defense response to virus [GO:0051607]
A0A316EYX8	DNA-binding transcriptional LysR family regulator	C7419_101416	296	DNA binding [GO:0003677]; DNA-binding transcription factor activity [GO:0003700]
Q6D0X0	CRISPR-associated endonuclease Cas1 (EC 3.1.-.-)	cas1 ECA3679	326	DNA binding [GO:0003677]; DNA endonuclease activity [GO:0004520]; metal ion binding [GO:0046872]; defense response to virus [GO:0051607]; maintenance of CRISPR repeat elements [GO:0043571]
A0A2I5TNV1	ParA family protein	CWC46_20190 Ser39006_020185	291
A0A0G4JW57	Urea ABC transporter, permease protein UrtB	BN1221_02584c	287	plasma membrane [GO:0005886]; transmembrane transporter activity [GO:0022857]
A0A1H3ZEN5	Molybdopterin-guanine dinucleotide biosynthesis protein MobC	SAMN02982996_01162	248
A0A250B8F2	TrmB family transcriptional regulator	AWC35_09570	252
A0A4R3YZG5	3-oxoacyl-[acyl-carrier protein] reductase	EDC52_104243	246	oxidoreductase activity [GO:0016491]
A0A0G4JW25	Urea ABC transporter, ATPase protein UrtD	BN1221_02582c	240	ATP binding [GO:0005524]
Q6CYV7	Transcriptional regulatory protein	dcuR ECA4398	240	cytoplasm [GO:0005737]; DNA binding [GO:0003677]; DNA-binding transcription factor activity [GO:0003700]; phosphorelay signal transduction system [GO:0000160]
A0A0G4JW26	ABC transporter ATP-binding protein (Urea ABC transporter, ATPase protein UrtE)	AWC36_00440 BN1221_02581c	240	ATP binding [GO:0005524]
A0A927KI11	TIGR03746 family integrating conjugative element protein	IB242_04870	230	membrane [GO:0016020]
Q6D0N1	Probable short-chain dehydrogenase	ECA3767	229
A0A080KB14	Transposase	GASC598I20_002030	90	DNA transposition [GO:0006313]
A0A4P8QUB3	Hemophore HasA	EH207_11300	205	metal ion binding [GO:0046872]
A0A0G4JWR5	COG3707: Response regulator with putative antiterminator output domain (Response regulator receiver protein)	AWC36_00425 BN1221_02578c	210	RNA binding [GO:0003723]
D2TR85	Phage DNA invertase	inv ROD_08981	186	DNA binding [GO:0003677]; DNA strand exchange activity [GO:0000150]; DNA integration [GO:0015074]
A0A5J5G3N0	Prepilin-type N-terminal cleavage/methylation domain-containing protein	FJU30_04990	188	plasma membrane [GO:0005886]; protein transport [GO:0015031]
A0A1H4E2N0	Ash protein family protein	SAMN02982996_02506	178
A0A0D7DWU8	DUF1097 domain-containing protein	OO17_29480	166	membrane [GO:0016020]
Q6D1V7	Ribonuclease H (RNase H) (EC 3.1.26.4)	rnhA ECA3340	154	cytoplasm [GO:0005737]; magnesium ion binding [GO:0000287]; nucleic acid binding [GO:0003676]; RNA-DNA hybrid ribonuclease activity [GO:0004523]; RNA catabolic process [GO:0006401]
A0A4P8QWR8	Uncharacterized protein	EH207_04355	131	membrane [GO:0016020]
Q6D0N2	YhcH/YjgK/YiaL family protein	ECA3766	155
A0A151WT55	Titin	ALC60_09806	15975	anatomical structure morphogenesis [GO:0009653]; cell differentiation [GO:0030154]
A0A370QRV2	Phage lysozyme-like predicted toxin	C8D90_104107	204	lysozyme activity [GO:0003796]; defense response to bacterium [GO:0042742]; killing of cells of another organism [GO:0031640]; metabolic process [GO:0008152]
Q32HW9	Iso-IS1 ORF2	SDY_0351 SDY_0910 SDY_0913 SDY_1244 SDY_1476 SDY_1769 SDY_2591 SDY_3881	71	DNA binding [GO:0003677]; transposase activity [GO:0004803]; DNA transposition [GO:0006313]
A0A427K445	Uncharacterized protein	EGK14_17720	65	membrane [GO:0016020]
A0A4P8QUK6	DUF4225 domain-containing protein	EH207_04360	296
Q6D129	Lipoprotein	ECA3619	102
A0A0G4JRX8	Transcriptional regulator, ArsR family	BN1221_01088	101	DNA binding [GO:0003677]
A0A5J5G9J3	Uncharacterized protein	FJU30_00015 FJU30_04750	91
A0A8J7H6Q6	Integrase	EKE20_05965	379	DNA binding [GO:0003677]; integrase activity [GO:0008907]; DNA recombination [GO:0006310]; establishment of integrated proviral latency [GO:0075713]; viral entry into host cell [GO:0046718]; viral genome integration into host DNA [GO:0044826]
Q6D331	DNA-binding protein	ECA2913	83	DNA binding [GO:0003677]; protein dimerization activity [GO:0046983]
A0A0Q5CQC7	Putative mRNA interferase YoeB	ASG19_19300	90	endonuclease activity [GO:0004519]; RNA catabolic process [GO:0006401]
A0A149VUW7	Cytoplasmic protein	FEMY_24760	106
A0A0Q5D2L1	Antitoxin	ASG19_19305	83
F2WVM6	Hyp26	hyp26	378	membrane [GO:0016020]; mitochondrion [GO:0005739]
A0A2I5TPB3	AlpA family transcriptional regulator	CWC46_21165 Ser39006_021160	66
A0A807LHW4	DUF1656 domain-containing protein	BWI95_14605	71	membrane [GO:0016020]
A0A024HM19	FAD-containing monooxygenase EthA (EC 1.14.13.-)	etha3 PKB_4344	508	membrane [GO:0016020]; flavin adenine dinucleotide binding [GO:0050660]; N,N-dimethylaniline monooxygenase activity [GO:0004499]; NADP binding [GO:0050661]
J9QSH9	Two component regulator three Y domain-containing protein	B739_0042	897	membrane [GO:0016020]; DNA binding [GO:0003677]; regulation of DNA-templated transcription [GO:0006355]
A0A0G4JTC3	RNase P	BN1221_01608	65
A0A2S9JNL2	DUF304 domain-containing protein	C5749_14735	181	membrane [GO:0016020]
A0A2N5EL80	tRNA (guanosine(18)-2'-O)-methyltransferase (EC 2.1.1.34) (tRNA [Gm18] methyltransferase)	trmH CYR34_14165	230	tRNA (guanosine-2'-O-)-methyltransferase activity [GO:0009020]; tRNA (uracil-2'-O-)-methyltransferase activity [GO:0052665]; tRNA binding [GO:0000049]; tRNA guanine ribose methylation [GO:0002938]
A0A5D3A565	Signal recognition particle 14 kDa protein (SRP14)	E1A91_A02G096100v1	119	signal recognition particle, endoplasmic reticulum targeting [GO:0005786]; 7S RNA binding [GO:0008312]; endoplasmic reticulum signal peptide binding [GO:0030942]; SRP-dependent cotranslational protein targeting to membrane [GO:0006614]
A0A2S5X8W2	Carboxylesterase type B domain-containing protein	C5C17_03650	535
A0A251SGP6	F-box domain, FBD domain, F-box-like domain superfamily protein (Putative F-box domain, FBD domain, Leucine-rich repeat domain, L domain-like protein)	HannXRQ_Chr14g0440861 HanXRQr2_Chr14g0641321	378
A0A3N2MAI3	KOW domain-containing protein	EEL33_09135	514

## Sheet: Table S10
Table S10. The list of genes of PCWDEs present in A. cacticida strains.
		Gene locus tag prexsent in analysed Alcorniella strains
			CFBP3628T	IFB5356	IFB5366	IFB5361	IFB5353
	Enzyme	CP109947	CP133656	CP125967	JASITJ000000000	JASITK000000000	LUCK00000000	Annotation by Prokaryotic Genome Annotation Pipeline CAZy family	Gene name
Proteases		OI450_06875	RFN81_06875	QNA12_13470	QM999_03145	QNA03_16630	A0E43_18220	HlyD family type I secretion periplasmic adaptorsubunit	prtE HlyD
		OI450_06860	RFN81_06860	QNA12_13485	QM999_03160	QNA03_16645	A0E43_18205	serralysin family metalloprotease	prtW
	Peptidase	OI450_03385; OI450_03380	RFN81_03385; RFN81_03380	QNA12_16945; QNA12_16950	QM999_02210; QM999_02215	QNA03_06955; QNA03_06960	A0E43_13055; A0E43_13060		prtC /peptidase U32 family
	Peptidase	OI450_RS09015	RFN81_09010	QNA12_11330	QM999_15610	QNA03_09875	A0E43_06880	peptidase M20
	Peptidase	OI450_RS05155	RFN81_05155	QNA12_15180	QM999_12865	QNA03_02195	A0E43_11905	peptidase M15
	Peptidase	OI450_06890	RFN81_06890	QNA12_13455	QM999_03130	QNA03_16615	A0E43_18235	peptidase M3
	Peptidase	OI450_15965	RFN81_15960	QNA12_04355	QM999_02300	QNA03_11265	A0E43_02975	putative zinc protease/peptidase M16 family	ppqL
Pectin-degrading enzymes	Pectate lyase	OI450_RS04360	RFN81_04360	QNA12_15975	QM999_12130	QNA03_14990	A0E43_11160	Pectate lyase	pelI
	Pectate lyase	OI450_RS07745	RFN81_07745	QNA12_12600	QM999_16860	QNA03_03570	A0E43_13625	Right-handed parallel beta-helix repeat-containing protein	PelL
	Pectate lyase	OI450_RS09195	RFN81_09190	QNA12_11150	QM999_15430	QNA03_09695	A0E43_06860	periplasmatic Pectate lyase	pectate lyase
	Pectate lyase	OI450_RS10055	RFN81_10050	QNA12_10290	QM999_13955	QNA03_04640	A0E43_07785	pectate disaccharide-lyase	PelW CDS
	Pectate lyase	OI450_RS14830	RFN81_16825	QNA12_03480	QM999_05395	QNA03_12905	A0E43_05905	Alpha/beta fold hydrolase	pelA
	Pectate lyase	OI450_RS16825	RFN81_16820	QNA12_03485	QM999_09615	-	A0E43_05900	Polysaccharide lyase	pelB
	Polysaccharide lyase	OI450_RS16830	RFN81_16825	QNA12_03480	QM999_05395	QNA03_12905	A0E43_05900	Polysaccharide lyase	pelC
	Pectate lyase	OI450_RS18445	RFN81_18440	QNA12_01865	QM999_05755	QNA03_14185	A0E43_03905	Right-handed parallel beta-helix repeat-containing protein	pelX
	Pectate lyase	OI450_RS09195	RFN81_09190	QNA12_11150	QM999_15430	QNA03_09695	A0E43_06860		pelY
	Rhamnogalacturonan lyase	OI450_RS02735	RFN81_02735	QNA12_17595	QM999_17010	QNA03_11690	A0E43_14685	Polysaccharide lyase family protein	YesW
	Rhamnogalacturonan lyase	OI450_RS14835	RFN81_14825	QNA12_05490	QM999_10045	QNA03_00925	A0E43_20060	Rhamnogalacturonan lyase
	Rhamnogalacturonan lyase	OI450_RS17675	RFN81_17670	QNA12_02635	-	QNA03_19295	-	Tat pathway signal sequence domain protein
	Oligogalacturonate lyase	OI450_RS10185	RFN81_10180	QNA12_10160	QM999_00425; QM999_09240	QNA03_04770	A0E43_07640	Oligogalacturonate lyase family protein	ogl
	Unsaturated rhamnogalacturonyl hydrolase	OI450_RS08780	RFN81_08775	QNA12_11565	QM999_15845	-	-	Glycosyl hydrolase family 88	gh88
	Unsaturated rhamnogalacturonyl hydrolase	OI450_RS13805	RFN81_13800	QNA12_06525	QM999_10825	QNA03_00160	A0E43_03410	Glycoside hydrolase family 88 protein	gh88
	Polygalacturonase	OI450_RS04365	RFN81_04365	QNA12_15970	QM999_12135	-	-	Glycoside hydrolase family 28 protein	pehA
	Polygalacturonase	OI450_RS04785	RFN81_04785	QNA12_15550	QM999_12555	QNA03_01885	A0E43_11585	Glycosyl hydrolase family 28 protein	pehN
	Polygalacturonase	OI450_RS06250	RFN81_06250	QNA12_14095	QM999_13660	QNA03_17285	A0E43_00570	Glycoside hydrolase family 28 protein	pehX
	Endo-β-1,4-galactanase	OI450_RS03125	RFN81_03125	QNA12_17205	QM999_08390	QNA03_11920	A0E43_14935	Glycosyl hydrolase 53 family protein
	Endo-β-1,4-galactanase	OI450_RS05425	FN81_05425	QNA12_14910	QM999_07315	,QNA03_02650	A0E43_18070	Arabinogalactan endo-beta-1,4-galactanase
	Rhamnogalacturonan acetylesterase	OI450_RS13130	RFN81_13125	QNA12_07205	QM999_17905	QNA03_12555	A0E43_16205	Rhamnogalacturonan acetylesterase	PaeY
	Pectin methylesterase	OI450_RS13135	RFN81_13130	QNA12_07200	QM999_17900	QNA03_12560	A0E43_16210	Pectinesterase family protein	PemA
	6-phospho-beta-glucosidase	OI450_RS08420	RFN81_08420	QNA12_11925	QM999_16200	QNA03_10450	A0E43_17865
	PTS beta-glucoside transporter subunit EIIBCA	OI450_RS08415	RFN81_08415	QNA12_11930	QM999_16205	QNA03_10455	A0E43_17860		BglF
Cellulose-degrading enzyme	Cellulase	OI450_RS08705	RFN81_08700	QNA12_11640	QM999_15920	QNA03_10165	A0E43_07190		celV
	Cellulase	OI450_RS06625	RFN81_06625	QNA12_13720	QM999_03390	QNA03_16885	A0E43_05435	Glycoside hydrolase	celB
Hemicellulose-degrading enzyme	Hemicellulose-degrading enzyme β-glucosidase/β-xylosidase	OI450_RS06840	RFN81_06840	QNA12_13505	QM999_03180	QNA03_16670	A0E43_18185	Beta-glucosidase BglX	BglX
	β-glucosidase/β-xylosidase	OI450_RS08205	RFN81_08205	QNA12_12140	QM999_16415	QNA03_18950	A0E43_17650	Beta-N-acetylhexosaminidase nagZ	nagZ
	Xylanase	OI450_RS09430	RFN81_09425	QNA12_10915	QM999_15110	QNA03_04020	A0E43_04690	Family 10 glycosylhydrolase
	Xylanase/pectin acetylesterase	OI450_RS10085	RFN81_10080	QNA12_10260	QM999_09140	QNA03_04670	A0E43_07755	Alpha/beta hydrolase	PaeX
	Xylanase	OI450_RS08430	RFN81_08430	QNA12_11915	QM999_16190	QNA03_10440	A0E43_17875	Alpha/beta hydrolase-fold protein

[truncated: 8 more sheets: Table S11, Table S12, Table S13, Table S14, Table S15, Table S16, Table S17, Table S18]
